# Supplementary material for: Restriction of YWHAB-mediated YAP cytoplasmic retention is a novel mechanism underlying stemness maintenance and chemoresistance in ovarian cancer peritoneal metastasis
Source: Genes Dis. 2025 Jan 8;12(5):101519. doi: 10.1016/j.gendis.2025.101519 (PMC12221726; doi:10.1016/j.gendis.2025.101519)
Supplement: Multimedia component 2 [file mmc2.xls]

## Sheet: Sheet1
Supplementary Table S4. DEPs identified by TMT-based proteomic study.
symbol	Pre-neoadjuvant therapy			Post-neoadjuvant therapy			FC	P_value	LogFC	-LogP_value	Up/down/unchanged regulation
	Patient1	Patient2	Patient3	Patient1	Patient2	Patient3
OLFML1	43.7	43.4	43.1	181.5	182.4	183.3	4.20276	7.23202e-10	0.623535	9.14074	Up
FABP3	57.3	57.35	57.4	146.6	144.2	145.4	2.53531	1.15349e-08	0.404031	7.93799	Up
ANKRD17	74.85	75.8	73.9	119.45	119.8	119.1	1.59586	8.84077e-08	0.202994	7.05351	Up
EMILIN2	64.4	67.3	65.85	133.7	132.4	135	2.03037	2.25806e-07	0.307576	6.64626	Up
ZNF512	77.05	75.8	78.3	126	124.6	125.3	1.62622	2.58586e-07	0.211178	6.58739	Up
HDHD2	68.15	68	68.3	115.1	116.5	113.7	1.68892	2.69089e-07	0.227609	6.5701	Up
JAM2	79.8	80.9	80.35	128.3	126.75	125.2	1.57747	5.24723e-07	0.197962	6.28007	Up
GLIPR2	68.3	69	68.65	138.4	140.9	135.9	2.01602	5.70241e-07	0.304496	6.24394	Up
LPP	75.5	72.2	73.85	119.6	119.4	119.2	1.61679	5.89177e-07	0.208654	6.22975	Up
LAMA5	59.9	62.7	57.1	139.1	141	140.05	2.33806	6.15494e-07	0.368856	6.21078	Up
LAMB2	54.1	58.5	56	117.25	117.8	116.7	2.0863	6.40028e-07	0.319377	6.1938	Up
ADIRF	45.4	44.05	42.7	124.1	126.8	121.4	2.81725	6.71951e-07	0.449826	6.17266	Up
PTPRA	76.2	78.2	74.2	126.6	126.65	126.7	1.66207	8.21449e-07	0.22065	6.08542	Up
TBC1D4	76.1	77.05	78	136.5	134.4	132.3	1.74432	8.66534e-07	0.241627	6.06221	Up
MYLK	62.8	67.4	65.1	122.2	123	122.6	1.88326	9.02425e-07	0.274909	6.04459	Up
HNMT	57.6	52.5	55.05	119.6	121.7	120.65	2.19164	1.03695e-06	0.34077	5.98424	Up
AKR1B1	57.85	60.9	54.8	141.15	143	139.3	2.43993	1.11647e-06	0.387378	5.95215	Up
SGCD	61.6	63.4	62.5	135.3	138.65	142	2.2184	1.4286e-06	0.34604	5.84509	Up
TAGLN	73.1	68.8	70.95	115.25	115.5	115	1.62438	1.88966e-06	0.210689	5.72362	Up
TRAM2	71.8	73.4	75.4	123.3	121.6	125	1.67679	2.03959e-06	0.224479	5.69046	Up
CDK4	77.3	81.6	79.45	122	122.55	123.1	1.54248	2.32931e-06	0.188219	5.63277	Up
PGAM2	48.35	46.9	49.8	175.1	189	182.05	3.76525	2.63381e-06	0.575794	5.57942	Up
CORO2B	68.9	66.6	64.3	112.1	110.3	111.2	1.66967	3.11347e-06	0.222631	5.50675	Up
DCN	45.6	37.4	41.5	112.35	113.4	111.3	2.70723	4.2111e-06	0.432525	5.3756	Up
ME1	63.5	65.95	68.4	131.7	128.5	134.9	1.99697	4.66642e-06	0.300371	5.33102	Up
AEBP1	59.9	51.9	55.9	143.1	136.3	139.7	2.49911	5.08959e-06	0.397785	5.29332	Up
RTN1	58.3	54.1	56.2	96.75	95.3	98.2	1.72153	5.1832e-06	0.235915	5.2854	Up
IPO8	75.7	73.4	78	117.2	115.9	118.5	1.54822	5.4262e-06	0.189832	5.2655	Up
L3HYPDH	73.05	74.9	71.2	108.6	111.7	110.15	1.50787	5.91428e-06	0.178364	5.2281	Up
HMOX1	83.8	85.2	86.6	128.3	125.8	130.8	1.50587	6.44767e-06	0.177787	5.1906	Up
CDKN2C	55.2	60.2	65.2	132.7	133.8	134.9	2.22259	7.72051e-06	0.34686	5.11235	Up
NCOR1	72.65	75	70.3	125.85	128.8	122.9	1.73228	8.32725e-06	0.238618	5.0795	Up
KANK2	71.4	71.2	71.6	120.5	114	117.25	1.64216	8.38467e-06	0.215415	5.07651	Up
RILPL1	76.85	79.3	74.4	122.1	120.15	118.2	1.56344	9.01139e-06	0.19408	5.04521	Up
SSC5D	75.4	75.4	75.4	131.9	140.9	136.4	1.80902	9.75384e-06	0.257443	5.01082	Up
ZC2HC1A	63.7	63.55	63.4	117.75	121.8	113.7	1.85287	1.02924e-05	0.267845	4.98748	Up
SSH3	63.3	67.9	72.5	129.9	131	132.1	1.92931	1.03918e-05	0.285402	4.98331	Up
GNPDA1	75.4	76.4	77.4	126.85	123.1	130.6	1.66034	1.15223e-05	0.220197	4.93846	Up
PLPP3	43.95	36.7	51.2	139.6	137.4	138.5	3.15131	1.19006e-05	0.498491	4.92443	Up
CAP2	82.1	75.1	79.2	128.6	125.7	127.15	1.61358	1.26017e-05	0.20779	4.89957	Up
FERMT2	71.9	67.3	69.6	117.9	112.4	115.15	1.65445	1.26167e-05	0.218655	4.89905	Up
COL1A1	64.3	54	59.15	125.6	127.1	128.6	2.14877	1.27669e-05	0.332191	4.89391	Up
CNRIP1	68.8	64.7	66.75	107.3	113	110.15	1.65019	1.40671e-05	0.217533	4.8518	Up
CPN2	61.7	62.9	62.3	97.05	99.9	94.2	1.55778	1.61942e-05	0.192507	4.79064	Up
SMUG1	64.6	59.7	69.5	125.8	124.2	127.4	1.94737	1.65136e-05	0.289448	4.78216	Up
PARVA	66.2	70.3	68.25	103.1	108.5	105.8	1.55018	2.17492e-05	0.190383	4.66256	Up
SORBS2	76.9	72.1	67.3	159.3	147.6	153.45	2.12829	2.44841e-05	0.328032	4.61112	Up
COL14A1	50.7	36.7	43.6	127.7	132.2	136.7	3.02748	2.55184e-05	0.481081	4.59315	Up
PRKG1	72.7	68.4	70.55	117.5	121.7	126.6	1.72833	3.01212e-05	0.237625	4.52113	Up
PDE3A	66.2	52.2	57.6	129.2	130.85	132.5	2.2304	3.31915e-05	0.348382	4.47897	Up
COLEC11	49.6	44.2	55	111.4	119.8	115.6	2.33065	3.75748e-05	0.367476	4.4251	Up
GPC6	72.5	80.3	76.4	118.4	121.2	124	1.58639	4.28652e-05	0.200409	4.36789	Up
NPTN	68.2	72.8	78.7	120.9	122.6	121.75	1.66249	4.73343e-05	0.22076	4.32482	Up
SOD1	77.2	72.95	68.7	119.1	123.3	127.5	1.6902	6.40925e-05	0.227938	4.19319	Up
ABI3BP	51.2	52.7	54.2	120.55	112.6	128.5	2.28748	6.53031e-05	0.359357	4.18507	Up
GGT5	45.2	48.2	46.7	105.5	121.4	113.45	2.42934	6.96434e-05	0.385488	4.15712	Up
HOPX	63.7	69.25	74.8	117.1	115.2	119	1.69097	7.28477e-05	0.228137	4.13758	Up
COL16A1	55.3	63.5	69.3	125.75	129.2	122.3	2.00558	7.68193e-05	0.30224	4.11453	Up
GSTM3	56.1	53	59.2	114.75	108.1	121.4	2.04545	7.88753e-05	0.31079	4.10306	Up
UNC119B	67.3	72.7	61.9	110.05	109.8	110.3	1.63522	8.22797e-05	0.213575	4.08471	Up
H1-0	83.3	70.8	77.05	127.7	135	131.35	1.70474	0.00010119	0.231657	3.99486	Up
FGL2	64.3	59.8	68.8	105.3	113.3	109.3	1.69984	0.000102698	0.230409	3.98844	Up
ARHGEF6	72	79.3	75.65	129.55	135.8	123.3	1.71249	0.000104168	0.233628	3.98227	Up
RBSN	82.3	80.7	81.5	138.6	131.85	125.1	1.61779	0.000106371	0.208923	3.97318	Up
PDGFRA	75.1	82	87.5	127	127.85	128.7	1.56807	0.000107596	0.195366	3.9682	Up
CYBC1	63.75	63.3	64.2	118.45	125.9	111	1.85804	0.000110907	0.269055	3.95504	Up
CNN1	60.4	45.4	52.9	112.7	116.8	108.6	2.13043	0.000133036	0.328468	3.87603	Up
JTB	57.8	59.65	61.5	115.95	123.8	108.1	1.94384	0.000134191	0.28866	3.87228	Up
GSTM2	58.85	60.4	57.3	116.7	102.3	109.5	1.86066	0.000142267	0.269668	3.84689	Up
RBBP9	72	77.6	66.4	114.8	111.8	117.8	1.59444	0.000154183	0.202609	3.81196	Up
AKR1C1	62.3	61.7	61.1	144	134.8	122.4	2.16748	0.000163614	0.335955	3.78618	Up
NCCRP1	60.3	63.5	61.9	101.95	107.8	96.1	1.64701	0.000166701	0.216697	3.77806	Up
CTSC	73.6	76.9	80.2	120.05	125.7	114.4	1.56112	0.000167581	0.193436	3.77577	Up
PTGFRN	78.4	82.8	74	131.4	124.5	138.3	1.67602	0.000179833	0.224279	3.74513	Up
FHL2	63.5	46.6	55.05	109.4	107.1	108.25	1.96639	0.000208065	0.293671	3.6818	Up
H3-3A	53.85	46	61.7	112.2	108.3	104.4	2.01114	0.00021153	0.303443	3.67463	Up
FDX2	71.4	69.65	67.9	104.85	110.3	99.4	1.50538	0.000220003	0.177647	3.65757	Up
FHL3	60.6	65.2	62.9	121	111.8	130.2	1.92369	0.000223203	0.284135	3.6513	Up
PODN	52.7	59.1	55.9	109.4	117.6	101.2	1.95707	0.000230229	0.291606	3.63784	Up
TMEM201	64.45	57.9	71	107.9	105	110.8	1.67417	0.000232049	0.223799	3.63442	Up
IQGAP2	86.35	85.2	87.5	129.65	136.8	122.5	1.50145	0.000245364	0.17651	3.61019	Up
VWA2	41.05	37.8	44.3	66.2	64	61.8	1.55907	0.000267437	0.192867	3.57278	Up
CYP27A1	80.15	77.2	83.1	159.8	173.1	146.5	1.99376	0.000267632	0.299673	3.57246	Up
COL5A2	61.5	64.5	63	135.35	147.7	123	2.14841	0.000273213	0.332118	3.5635	Up
EHD2	55.6	47.6	63.6	126.5	117	136	2.27518	0.000293559	0.357016	3.5323	Up
ANXA5	70.2	77	86.6	136.05	129.4	142.7	1.74572	0.000341692	0.241975	3.46637	Up
NAGA	71.5	72.15	72.8	131.1	142.2	120	1.81705	0.000390509	0.259366	3.40837	Up
TINAGL1	50.8	48.4	53.2	122.15	135.5	108.8	2.40453	0.000402493	0.38103	3.39524	Up
LMNB2	72.4	71.9	71.4	103.9	119	111.45	1.55007	0.000412437	0.190351	3.38464	Up
NOTCH2	62.3	70.8	76.3	107.2	108.6	105.8	1.53582	0.000420416	0.186339	3.37632	Up
MARCKS	73.6	76.85	80.1	126.4	135.8	117	1.64476	0.00049588	0.216103	3.30462	Up
CYBRD1	77.3	79.35	81.4	127.1	117.1	135.6	1.59546	0.000495884	0.202887	3.30462	Up
NID1	83.9	55.6	68.1	145.5	137.5	141.5	2.0448	0.000525659	0.31065	3.2793	Up
MZB1	70.9	61.3	66.1	96.9	102.6	108.3	1.55219	0.000529139	0.190946	3.27643	Up
RRAS	77.2	64.3	70.75	109.15	104.6	113.7	1.54276	0.000543104	0.188297	3.26512	Up
AKAP12	49.5	49.25	49	129.5	102	115.75	2.35025	0.000555781	0.371115	3.2551	Up
KIF13B	66.4	75.4	84.4	119.45	122.9	116	1.58422	0.000689128	0.199815	3.1617	Up
COL10A1	49.6	33.1	62.2	112.5	116.85	121.2	2.41925	0.000729855	0.383682	3.13676	Up
TMSB4X	29.3	42.9	56.5	120.4	112.7	105	2.62704	0.000752018	0.419467	3.12377	Up
PRELP	48.3	33.6	59.9	115.95	126.1	105.8	2.4531	0.00101167	0.389716	2.99496	Up
COL2A1	39.6	36.8	42.4	105.7	93.05	80.4	2.34975	0.00101465	0.371021	2.99369	Up
CPVL	92	82.9	72.6	140.5	151.5	129.5	1.70303	0.00118998	0.231222	2.92446	Up
APBB1IP	57	83.2	70.1	120.6	119.1	122.1	1.7204	0.00133975	0.235629	2.87298	Up
CKMT2	59	70.4	63.5	105.55	114.7	96.4	1.64152	0.00135463	0.215247	2.86818	Up
KRT18	85.5	88.1	82.9	133.25	120.8	145.7	1.55848	0.00144276	0.192701	2.84081	Up
ABRAXAS2	74.1	72.9	71.7	117.3	128.4	105	1.60357	0.00146422	0.205087	2.83439	Up
LIMS1	54.6	66.9	60.75	92.7	111.1	101.9	1.67737	0.00149501	0.224628	2.82536	Up
CSGALNACT1	28.9	18.9	36.7	75.15	84.3	66	2.66805	0.00155965	0.426194	2.80697	Up
CES1	65	49.2	57.1	93	112.6	102.8	1.80035	0.00163346	0.255357	2.78689	Up
RETN	73.4	55.6	64.5	97.7	111.5	104.6	1.62171	0.00175449	0.209972	2.75585	Up
FIBIN	72.4	64.4	68.4	130.1	115.8	103.4	1.70224	0.00198321	0.231021	2.70263	Up
SRPX2	67	56.6	61.8	101.15	111.6	90.7	1.63673	0.0021441	0.213977	2.66876	Up
CAVIN3	40.6	56	75	115.4	117.5	113.3	2.01748	0.0021875	0.30481	2.66005	Up
MFAP2	58	54.75	51.5	99.7	118.55	137.4	2.1653	0.00222924	0.335517	2.65184	Up
SEPTIN10	71.5	68.2	69.85	116.9	95.3	106.1	1.51897	0.00227214	0.181549	2.64356	Up
UFM1	65.2	73.8	82.4	115.2	106	124.4	1.56098	0.00235	0.193396	2.62893	Up
PGM5	66.2	55.4	60.4	139.9	115.6	162.4	2.29615	0.00238655	0.361001	2.62223	Up
COL26A1	41.8	40.1	43.5	79.9	71.1	62.3	1.70096	0.00239802	0.230693	2.62015	Up
LTBP4	72.9	59.3	85.8	116.1	115.8	115.5	1.59358	0.00243828	0.202373	2.61292	Up
MAOB	70.9	51.9	62.3	120	97.6	108.8	1.76337	0.00257621	0.246344	2.58902	Up
EMILIN1	57.5	41.3	49.4	109.3	136.7	160.5	2.74291	0.00257867	0.438212	2.5886	Up
SERPINF1	77.3	56.8	98.4	144.8	142.6	143.7	1.85419	0.00265586	0.268155	2.57579	Up
COL12A1	69.7	45.6	57.65	95.6	95.5	95.4	1.65655	0.00277093	0.219204	2.55737	Up
CMC4	54.2	63.1	72	91	104.5	97.75	1.54913	0.00289814	0.190087	2.53788	Up
PDLIM7	73.9	60.5	67.2	98.3	123.1	111.4	1.65079	0.00289943	0.217693	2.53769	Up
FYCO1	80.2	74.2	77.2	118.2	103.8	128.6	1.51382	0.0029165	0.180073	2.53514	Up
ZNF512B	46.4	40.4	43.4	89.35	104.2	74.5	2.05876	0.0031415	0.313605	2.50286	Up
HPX	66.3	52.8	59.55	95.15	105.1	85.2	1.59782	0.00342313	0.203527	2.46558	Up
TCEAL4	64.8	74.3	53.6	125.7	99.4	112.55	1.75221	0.00374867	0.243585	2.42612	Up
COL8A1	51.4	35.8	65.9	98	115.85	133.7	2.27008	0.0042991	0.356042	2.36662	Up
PPM1H	32.75	31.7	33.8	104.3	128.4	77.5	3.15725	0.00431811	0.499309	2.36471	Up
CBR1	79.3	79.3	79.3	122.6	107.2	138.6	1.54855	0.00432818	0.189925	2.3637	Up
C1QTNF5	48.6	41.5	45.05	83.1	96.5	69.7	1.84462	0.00447149	0.265906	2.34955	Up
CAV2	65.9	54.9	77.4	114.25	100.4	128.1	1.72931	0.00473443	0.237874	2.32473	Up
INHBE	57.3	52.6	62	100.3	89.3	78.3	1.55846	0.00489088	0.192697	2.31061	Up
PTPRC	60.7	89.5	75.1	114.45	117.8	111.1	1.52397	0.00497796	0.182976	2.30295	Up
PLBD1	61.4	80.9	69.3	149.8	129	109.6	1.83554	0.00515674	0.263764	2.28762	Up
FLNA	66.6	75.3	70.95	96.7	109.5	125.6	1.55884	0.00524109	0.192803	2.28058	Up
LRCH4	78.55	79.1	78	144.3	122.7	108.9	1.59516	0.0052644	0.202805	2.27865	Up
LAMC1	57	50.1	63.9	132.4	153.9	100.7	2.26316	0.00536085	0.354715	2.27077	Up
CAVIN2	85.4	51.3	65.5	127.9	108.4	118.15	1.75297	0.00558096	0.243774	2.25329	Up
ACTG2	70.7	59.9	86.4	112.3	120.9	103.7	1.55253	0.0060082	0.191041	2.22126	Up
LMOD1	68.8	54.1	89.6	117.75	112	123.5	1.66235	0.00614551	0.220723	2.21144	Up
LUM	47.2	39.7	43.45	107.35	132.7	82	2.47066	0.00622863	0.392812	2.20561	Up
POGLUT3	55.1	62.15	69.2	123	103.1	152.9	2.03272	0.00647884	0.308077	2.1885	Up
SP100	42	87.1	62	117.9	116.7	119.1	1.85086	0.00713953	0.267374	2.14633	Up
ITGA1	52.6	71.2	61	107	139.5	168.6	2.24621	0.00724542	0.351451	2.13994	Up
GPX3	61.6	62.3	63	90	110.7	131.4	1.77689	0.0077538	0.24966	2.11049	Up
FMOD	67.4	45.9	96	128.3	128.35	128.4	1.8397	0.00782026	0.264748	2.10678	Up
LTBP2	55.1	43.1	49.1	82	105.85	129.7	2.1558	0.00808654	0.333609	2.09224	Up
SFRP4	50.8	40.1	65.2	78.4	89.3	100.2	1.71621	0.00895761	0.23457	2.04781	Up
MYH11	54.3	53.45	52.6	110.35	136.3	84.4	2.06455	0.00958647	0.314825	2.01834	Up
RSU1	74.7	73.1	73.9	97.4	112	135.2	1.55435	0.0102457	0.19155	1.98946	Up
LTBP3	45.25	37.6	52.9	72.7	94.9	117.1	2.09724	0.0107677	0.321648	1.96788	Up
FBN1	50.9	54	57.1	83.2	109.7	136.2	2.03148	0.0112192	0.307813	1.95004	Up
ISCA1	48.8	62.05	75.3	86.8	98.2	109.6	1.58259	0.0115613	0.19937	1.93699	Up
MDK	64.45	62.2	66.7	166.3	129.6	100.9	2.05224	0.0116381	0.312227	1.93412	Up
HSPB6	63.2	62.6	62	174.5	131.7	101.6	2.17146	0.0128299	0.336752	1.89178	Up
NUDT4	62.5	65.5	59.5	82	108.4	125	1.68213	0.0139819	0.22586	1.85443	Up
NKX2-1	63.25	46	80.5	107.2	92.3	99.75	1.57708	0.0140929	0.197852	1.851	Up
CLEC11A	62.5	54.2	58.35	92.95	110.3	75.6	1.59297	0.0141609	0.202209	1.84891	Up
SCO2	78.55	78.1	79	151.1	130.9	100.7	1.62402	0.0143296	0.210591	1.84377	Up
TRIAP1	76.4	70.4	64.4	143.8	116.4	94.6	1.67992	0.0154296	0.22529	1.81165	Up
CES1P1	78	79.85	81.7	151.3	122.5	103	1.57295	0.0156625	0.196715	1.80514	Up
APCS	37.8	38.55	39.3	70.65	87.8	53.5	1.83268	0.0158547	0.263088	1.79984	Up
H2AC21	72	65.05	58.1	111.6	90.7	143.6	1.77248	0.017077	0.248582	1.76759	Up
BAG2	65.85	66	65.7	86.1	117	138.8	1.7307	0.0173039	0.238222	1.76185	Up
COLEC12	60.4	70.45	80.5	88.6	110.1	124.3	1.52827	0.0175881	0.1842	1.75478	Up
MTARC2	55.95	47	64.9	79.2	109.5	136.9	1.93983	0.0196975	0.287763	1.70559	Up
DHRS1	72.8	68.8	70.8	87.7	122.1	143.5	1.66337	0.0224515	0.220989	1.64875	Up
GNG2	71.5	73.4	72.45	91.8	118.7	152.7	1.67104	0.0254816	0.222986	1.59377	Up
FBN2	52.6	52.8	52.4	83.5	196.9	148.9	2.72053	0.0255882	0.434654	1.59196	Up
NEXN	66.3	75.8	71.05	87.4	116.2	145.3	1.63688	0.0278586	0.214016	1.55504	Up
ENPP6	80	52.4	66.8	177.4	95.2	128.2	2.01205	0.027929	0.303638	1.55394	Up
TFCP2L1	69	68.6	69.4	85.4	112.2	143.3	1.64686	0.0279709	0.216657	1.55329	Up
CPXM2	79.1	54	113.1	130.2	124.7	127.45	1.55301	0.0288265	0.191173	1.54021	Up
AOC3	63.8	63.4	64.2	178.3	136.8	84.6	2.0883	0.0312758	0.319792	1.50479	Up
DPT	72	50.8	60.6	197.5	133.3	85.9	2.27208	0.0387123	0.356424	1.41215	Up
RBP1	58.8	60.45	62.1	144.3	83.8	208.7	2.4086	0.0388133	0.381765	1.41102	Up
RHPN2	123.8	123.9	124	74.15	74.1	74.2	0.598467	8.50201e-12	-0.22296	11.0705	Down
COLGALT1	152.6	152.7	152.5	79.35	78.8	79.9	0.519987	1.13056e-09	-0.284008	8.94671	Down
RPL7	128.9	128.65	128.4	68.7	69.95	71.2	0.543723	7.4059e-08	-0.264622	7.13042	Down
AK4	130.55	129.2	131.9	67.2	68	67.6	0.517809	8.33373e-08	-0.28583	7.07916	Down
NLRP2	155.2	153.8	156.6	69.4	65.8	67.6	0.435567	1.52832e-07	-0.360945	6.81578	Down
SPRYD4	150	145.3	147.65	66.2	66.9	65.5	0.448358	2.73244e-07	-0.348375	6.56345	Down
COX15	150	154.1	152.05	71.2	73	69.7	0.468925	3.75892e-07	-0.328897	6.42494	Down
RPL8	127.8	126.8	125.8	62.7	64.85	67	0.511435	7.13115e-07	-0.291209	6.14684	Down
MRPL22	124.4	126.35	128.3	81.8	81.2	81.5	0.645034	1.24286e-06	-0.190418	5.90558	Down
PFKP	126.2	129	131.8	56.5	59.3	57.9	0.448837	1.24734e-06	-0.347911	5.90402	Down
CEP85L	103.5	104.9	102.1	65.9	67.7	66.8	0.645411	1.40343e-06	-0.190164	5.85281	Down
H2BC1	130.9	133.6	136.3	72.9	71.45	70	0.534805	1.96035e-06	-0.271804	5.70767	Down
F11R	113.2	111	115.4	70.8	70.35	69.9	0.621466	2.49874e-06	-0.206582	5.60228	Down
UHRF1	117.6	119.2	116	55.6	58.6	52.6	0.472789	2.99455e-06	-0.325333	5.52367	Down
RBM12B	137.4	141	139.2	85.25	87.8	82.7	0.612428	3.70707e-06	-0.212945	5.43097	Down
CSE1L	125.2	124	124.6	70.4	76.3	73.35	0.588684	3.93801e-06	-0.230118	5.40472	Down
RSL1D1	133	133.1	133.2	75.7	71.8	67.9	0.539444	5.4196e-06	-0.268054	5.26603	Down
SFT2D1	115.2	122.9	119.05	67.1	66.9	66.7	0.561949	9.83534e-06	-0.250303	5.00721	Down
EPPK1	137.6	143	132.2	61.8	65.7	63.75	0.463299	1.20145e-05	-0.334138	4.92029	Down
H1-5	153	146.8	140.6	51.5	55.15	58.8	0.375681	1.24869e-05	-0.425181	4.90354	Down
NARS2	157.2	145.1	151.15	74.75	74.4	75.1	0.494542	1.30131e-05	-0.305797	4.88562	Down
WNT11	109.3	109.5	109.1	59.6	63.35	67.1	0.579597	1.46524e-05	-0.236874	4.83409	Down
H3C13	134	129.65	125.3	74.5	72.25	70	0.55727	1.73827e-05	-0.253935	4.75988	Down
MARS1	122.3	129.3	125.8	77.2	81.2	79.2	0.629571	1.83592e-05	-0.200955	4.73615	Down
SMPDL3B	113.3	121.8	117.55	67.2	68.9	68.05	0.578903	1.92627e-05	-0.237395	4.71528	Down
CLPP	121.8	124.85	127.9	78.75	75.9	81.6	0.630757	2.20064e-05	-0.200138	4.65745	Down
ATP1B3	139.75	137.6	141.9	64.3	76.2	70.25	0.502683	2.24723e-05	-0.298705	4.64835	Down
HBZ	175.5	165.45	155.4	56.7	57.5	58.3	0.347537	2.48753e-05	-0.458999	4.60423	Down
HOOK1	157.6	169.1	163.35	75.4	81.3	69.5	0.461586	2.51711e-05	-0.335748	4.5991	Down
TAGLN3	121.9	114.1	118	67.8	70.05	72.3	0.593644	2.54142e-05	-0.226474	4.59492	Down
SPTB	180.5	169.25	158	47	48.6	50.2	0.287149	2.57194e-05	-0.541892	4.58974	Down
RPL13	120	116.45	112.9	69	65.6	62.2	0.563332	2.85124e-05	-0.249236	4.54497	Down
TOP2A	129.3	123.85	118.4	67.2	65.3	64	0.528866	2.93643e-05	-0.276655	4.53218	Down
KMT2A	141.7	136.45	131.2	53.1	58.8	64.5	0.430927	3.23462e-05	-0.365596	4.49018	Down
EPCAM	137.6	135.15	132.7	71.15	65.2	77.1	0.526452	3.33097e-05	-0.278641	4.47743	Down
OCIAD2	147.5	162.8	155.15	74.2	69.6	65	0.448598	3.85735e-05	-0.348143	4.41371	Down
PXDN	126.7	132.75	138.8	73.6	74.35	75.1	0.560075	3.86413e-05	-0.251754	4.41295	Down
NUDCD1	123	133.4	128.2	78.1	78.7	78.4	0.611544	3.89383e-05	-0.213572	4.40962	Down
NUBP1	120.85	120.5	121.2	67.9	78.2	73.05	0.604468	4.41801e-05	-0.218626	4.35477	Down
ITGB3	134.2	133.65	133.1	75.2	68.1	61	0.50954	4.5239e-05	-0.292822	4.34449	Down
MGAT1	141.4	135.85	130.3	85.1	83.6	84.35	0.620905	4.54164e-05	-0.206975	4.34279	Down
TUBB3	124.55	119.8	129.3	79.5	82.5	81	0.650341	5.54301e-05	-0.186859	4.25625	Down
ITGA2B	143	135.2	127.4	56.2	60.25	64.3	0.445636	6.11434e-05	-0.35102	4.21365	Down
DDX18	114.25	118.5	110	74.6	76.05	77.5	0.665646	6.1745e-05	-0.176757	4.2094	Down
CAT	137.3	142.8	148.3	79.1	87.8	83.45	0.584384	6.29922e-05	-0.233302	4.20071	Down
SQSTM1	119.3	114.65	110	75.95	75.8	76.1	0.662451	6.74418e-05	-0.178846	4.17107	Down
ESRP1	113.5	108.85	104.2	69.3	70.5	69.9	0.642168	6.77871e-05	-0.192351	4.16885	Down
QRSL1	137.2	126.3	131.75	86.05	87.7	84.4	0.653131	7.76492e-05	-0.185	4.10986	Down
MAN2A1	131.9	137	126.8	77.1	81.6	84.7	0.615112	7.99547e-05	-0.211045	4.09716	Down
CDK1	129.1	149.3	138.2	57.8	59.4	58.6	0.421988	8.22244e-05	-0.3747	4.085	Down
ADI1	124.05	129.9	118.2	64.5	73.2	68.85	0.555018	9.75886e-05	-0.255693	4.0106	Down
ANXA3	147.85	152.9	142.8	45.8	67.8	56.8	0.384173	0.000100134	-0.415473	3.99942	Down
AKTIP	134.1	122.7	128.4	85.5	84.2	86.8	0.665888	0.000110377	-0.176599	3.95712	Down
GAPDH	122.2	119.3	116.4	73	82.7	77.85	0.652557	0.00011054	-0.185382	3.95648	Down
C19orf33	41.5	44.2	46.9	25.3	24.4	24.85	0.562217	0.000127743	-0.250096	3.89366	Down
COG3	123.9	136.9	130.4	85.1	86.9	83.3	0.652607	0.000156035	-0.185348	3.80678	Down
EEF1A2	117	132.2	124.6	69.5	65.8	73.2	0.557785	0.000175347	-0.253533	3.7561	Down
RPS7	151.8	160	155.9	11.8	49.4	30.6	0.19628	0.000176052	-0.707125	3.75436	Down
ASCC3	151.9	134.1	143	85.25	86	84.5	0.596154	0.000180983	-0.224642	3.74236	Down
PDE4DIP	124.2	137.4	130.8	86.75	84.7	88.8	0.663226	0.000191372	-0.178338	3.71812	Down
TMEM41A	118.7	125	131.3	83.1	76.4	79.75	0.638	0.000195177	-0.195179	3.70957	Down
RPL4	140.5	133.05	125.6	73	65.35	57.7	0.491169	0.000195383	-0.308769	3.70911	Down
EPB42	172	159.8	147.6	73.1	82.6	77.85	0.487171	0.000205342	-0.312318	3.68752	Down
PAICS	121.6	135.4	128.5	64.5	77.4	70.95	0.55214	0.000228029	-0.257951	3.64201	Down
DMTN	159	147.6	136.2	79.8	76.1	77.95	0.528117	0.000237308	-0.27727	3.62469	Down
PIP4K2C	133.1	150.4	141.75	91.15	89.6	92.7	0.643034	0.000283942	-0.191766	3.54677	Down
RPS25	112.9	119.7	106.1	70.1	72.1	74.1	0.638618	0.000284287	-0.194759	3.54624	Down
RPL3	189.6	168.45	147.3	48.7	46.6	44.5	0.27664	0.000288757	-0.558085	3.53947	Down
APOC1	126.9	118.3	109.7	69.45	69.3	69.6	0.587067	0.000299457	-0.231312	3.52367	Down
SPTA1	175.3	165.55	155.8	64.9	79.1	49.1	0.388805	0.000304711	-0.410268	3.51611	Down
NECTIN2	122.35	128.5	116.2	85.4	76.8	81.1	0.662852	0.000339711	-0.178583	3.46889	Down
CA2	156	162.8	169.6	61.5	76	41	0.365479	0.000344069	-0.437137	3.46335	Down
PKN2	115.6	106.9	124.3	64.4	66.6	68.8	0.576125	0.000348589	-0.239484	3.45769	Down
ACTBL2	147.9	135.2	160.6	79.7	77.9	81.5	0.538878	0.000386226	-0.26851	3.41316	Down
PML	145.05	130.8	159.3	64.1	71.1	67.6	0.466046	0.000397247	-0.331571	3.40094	Down
MKI67	108.2	116.05	123.9	75.05	73.9	76.2	0.646704	0.000430889	-0.189294	3.36563	Down
PTCD3	127.4	133.1	118.6	82.2	86.7	77.7	0.650488	0.000437364	-0.186761	3.35916	Down
SLC25A5	148.55	163.8	133.3	60.1	71.1	65.6	0.441602	0.000447624	-0.354969	3.34909	Down
THEM6	142.6	136.7	130.8	62.5	72.2	84.5	0.534504	0.000457177	-0.272049	3.33992	Down
VTCN1	163.9	138.1	189.7	20.7	37.2	28.95	0.176632	0.000495807	-0.75293	3.30469	Down
MACROD1	118.9	117.8	118.35	69	85.5	77.25	0.652725	0.000500145	-0.18527	3.3009	Down
ALDH18A1	126.2	138.6	117.3	74.35	74	74.7	0.583748	0.000506981	-0.233775	3.29501	Down
NRM	163.1	149.25	135.4	82.2	81.6	81	0.546734	0.000536731	-0.262224	3.27024	Down
GID8	131.1	130.35	129.6	77.1	86.9	64.4	0.584069	0.000573773	-0.233536	3.24126	Down
MAP2K1	122.75	117.4	128.1	68.4	84.5	76.45	0.622811	0.000576168	-0.205644	3.23945	Down
PGM2L1	99.65	92.4	106.9	60.9	64	67.1	0.642248	0.000717862	-0.192297	3.14396	Down
TSKU	218.9	188.8	158.7	54.9	52.8	50.7	0.279661	0.000726331	-0.553368	3.13887	Down
GASK1B	126.9	140.5	154.1	80.1	80.6	80.35	0.571886	0.000780863	-0.24269	3.10742	Down
ANK1	171	154.7	138.4	77.1	84.9	81	0.523594	0.000797591	-0.281005	3.09822	Down
NT5DC2	107.8	120.1	95.5	51.5	53.3	55.1	0.494434	0.000806687	-0.305892	3.09329	Down
TOMM40	117.2	135.4	126.2	66.3	72.7	82.3	0.584213	0.000852692	-0.233429	3.06921	Down
RPL35	132	146.8	115.1	49	56.15	63.3	0.427647	0.000853466	-0.368915	3.06881	Down
RAB25	168.4	130.5	149.45	66.9	67.6	68.3	0.452325	0.000855699	-0.344549	3.06768	Down
NOX3	149	134.2	163.8	82.9	88.2	77.6	0.556376	0.000944532	-0.254632	3.02478	Down
DNAJA3	126.6	121.8	124.2	70	82.4	90.5	0.651906	0.00105914	-0.185815	2.97505	Down
SLC39A11	132	137.8	126.2	78.5	97.1	86.4	0.661616	0.0010732	-0.179394	2.96932	Down
CELSR2	97.5	101.35	105.2	59.2	74.6	66.9	0.660089	0.00113741	-0.180398	2.94408	Down
CNTNAP4	63.2	67.65	72.1	38.6	48.3	43.45	0.642276	0.00155908	-0.192278	2.80713	Down
TDP2	131.3	124.7	128	71.8	95.3	84.5	0.655208	0.0016638	-0.183621	2.7789	Down
IGBP1	123.55	124.8	122.3	83.9	66.6	51.9	0.546068	0.00188748	-0.262753	2.72412	Down
HINT3	120.4	120.1	120.7	68.7	86	57.7	0.58804	0.00191715	-0.230593	2.71734	Down
PDHX	136.8	143.6	130	60.3	79.1	91.7	0.563109	0.00192054	-0.249407	2.71658	Down
UBE2V2	125.8	113.7	101.6	72.5	71.6	72.05	0.633685	0.00199204	-0.198126	2.7007	Down
KDM3A	97.55	104.7	90.4	32.4	47.4	58.6	0.47292	0.00200024	-0.325212	2.69892	Down
DNTTIP2	120	139.4	107.7	60.4	70.4	65.4	0.534459	0.00207449	-0.272085	2.68309	Down
PGP	122.3	124.5	126.7	68.7	94.2	81.5	0.654351	0.00225226	-0.184189	2.64738	Down
TPBG	108.75	107.7	109.8	57.4	81.3	69.35	0.637701	0.00235769	-0.195383	2.62751	Down
TNFAIP2	137.6	137.5	137.7	72.3	86.9	102.9	0.634932	0.00236397	-0.197273	2.62636	Down
KRT16	68	76.55	85.1	47.7	50.7	44.7	0.623122	0.00263838	-0.205427	2.57866	Down
MMS19	135	128.6	131.8	59.6	78.5	93.5	0.585736	0.0027156	-0.232298	2.56613	Down
PDCD6	124.9	137.4	112.4	62.8	84.5	73.65	0.589672	0.00291746	-0.22939	2.535	Down
RPS18	119.05	113.4	124.7	55.8	85.3	71.1	0.594148	0.00304932	-0.226105	2.5158	Down
UQCRFS1	140	108.4	127	79.5	76.7	82.3	0.635322	0.00401932	-0.197006	2.39585	Down
TRMT10C	134.2	140.1	137.15	51.3	74	95.9	0.537611	0.00407207	-0.269532	2.39018	Down
ITPKC	119.9	112.1	127.7	65.2	82.7	45.3	0.537114	0.00451318	-0.269933	2.34552	Down
TAGLN2	134	130.8	137.2	65.7	87.8	102	0.635572	0.00519051	-0.196835	2.28479	Down
PIGK	132	133.2	132.6	59.3	81.1	100.1	0.604575	0.00563896	-0.21855	2.2488	Down
OLA1	142.2	125.1	110.2	82.7	77.6	87.8	0.657219	0.00564247	-0.18229	2.24853	Down
CD47	85.4	98.15	110.9	58.4	68.3	63.35	0.645441	0.00581382	-0.190144	2.23554	Down
MYOF	138.25	151.4	125.1	69.6	86.4	102.1	0.622303	0.00619434	-0.205998	2.208	Down
PF4	100	81.4	118.6	55.8	57.05	58.3	0.5705	0.00812876	-0.243744	2.08998	Down
TTC4	99.1	88.2	110	45.6	73.8	58.9	0.599731	0.00912187	-0.222044	2.03992	Down
ME2	125.4	130.3	127.85	64.1	103.6	83.6	0.655195	0.00925706	-0.183629	2.03353	Down
CARS2	130.7	139.9	135.3	45	69.8	101.7	0.533383	0.00957078	-0.272961	2.01905	Down
CARHSP1	132.8	114.2	90.2	58.8	73.1	65.95	0.586744	0.0116647	-0.231552	1.93313	Down
IGFBP2	96.2	125.4	143.8	73.6	73	73.3	0.601806	0.0124545	-0.220543	1.90467	Down
APOA4	162.1	149.85	137.6	115.3	90.9	59.4	0.590813	0.0127643	-0.22855	1.894	Down
HTRA1	105	121.55	138.1	94.3	79.8	65.3	0.65652	0.0151583	-0.182752	1.81935	Down
ZMYND11	110.8	75.3	93.05	56	64.3	47.7	0.601827	0.0153224	-0.220528	1.81467	Down
HBD	168.6	101.3	138.2	72.5	76	74.25	0.545822	0.0169137	-0.262949	1.77176	Down
ZNF648	176.7	99	146.5	65.4	73.3	69.35	0.492776	0.0174141	-0.307351	1.7591	Down
DDX24	97.6	128.1	147.9	78.65	78.2	79.1	0.631558	0.0174933	-0.199587	1.75713	Down
DNAAF5	92.4	146.8	116.3	58.7	75.3	67	0.565401	0.0175988	-0.247644	1.75452	Down
MAGEB18	118.85	119.5	118.2	54.6	81	99.9	0.660496	0.0186407	-0.18013	1.72954	Down
SSU72	147.4	124	96.3	79.2	77.7	75.4	0.631765	0.0190608	-0.199444	1.71986	Down
EPS8L2	124.5	149.4	97.8	79.45	79.1	79.8	0.641243	0.0203047	-0.192977	1.6924	Down
SRSF7	144.4	192.7	96.7	34.7	55.8	75.8	0.383356	0.0208231	-0.416397	1.68145	Down
DBR1	155.5	98.9	130.1	79.75	80.6	78.9	0.622237	0.0208443	-0.206044	1.68101	Down
FAU	73.1	84.2	95.3	40.8	68.3	54.55	0.647862	0.0219234	-0.188517	1.65909	Down
VDAC2	130.5	169.2	93.9	61.2	68.7	76.5	0.52439	0.0240895	-0.280345	1.61817	Down
SPINT1	88.2	114.2	154.8	61.9	72.5	67.2	0.56439	0.0286801	-0.248421	1.54242	Down
CDO1	163.3	133.3	101.3	85.15	78.1	92.2	0.641995	0.030453	-0.192468	1.51637	Down
P4HA1	157	96.6	128.2	82.9	80.4	85.4	0.651388	0.0321618	-0.18616	1.49266	Down
TMED1	148.3	122.9	90.5	68	79.8	90.5	0.658833	0.0418214	-0.181224	1.3786	Down
MMAA	129.7	156.3	92.7	84	78.3	89.7	0.665434	0.0436037	-0.176895	1.36048	Down
PSMC3	100.65	106.3	95	100.65	94.4	106.9	1	0.5	9.64327e-17	0.30103	Unchanged
LUC7L	98.35	107.8	88.9	98.35	98.8	97.9	1	0.5	0	0.30103	Unchanged
ZMYM2	92.6	91.3	93.9	89.8	95.4	92.6	1	0.5	0	0.30103	Unchanged
GGA1	105.1	96.5	87.9	98.2	94.8	96.5	1	0.5	0	0.30103	Unchanged
ENDOD1	101.3	99.7	102.9	99.2	86.1	118.5	0.999671	0.498678	-0.000142931	0.30218	Unchanged
YAP1	95.7	106.9	88.7	96	98.3	97.15	1.00051	0.49649	0.000223575	0.30409	Unchanged
MRPS36	80.3	91.2	102.1	90.8	91.1	91.4	0.998904	0.494044	-0.000476461	0.306235	Unchanged
BICD1	96.55	99.7	93.4	73.7	99.8	116.9	1.00259	0.492614	0.00112308	0.307493	Unchanged
CLMN	99	110.8	89.9	109.1	99.3	91.9	1.002	0.490431	0.000868589	0.309422	Unchanged
CTSB	77.9	122.5	100.6	62.2	134.2	102.7	0.993688	0.490306	-0.00275008	0.309533	Unchanged
DTD1	90	92	94	89.4	94.7	92.05	1.00054	0.49022	0.000235965	0.309609	Unchanged
FERMT3	93.3	83.3	88.3	65	113.8	84.9	0.99547	0.489627	-0.00197183	0.310135	Unchanged
PTRHD1	95.15	106.5	83.8	94.95	96.2	93.7	0.997898	0.488626	-0.000913824	0.311024	Unchanged
FBLIM1	103.8	104.7	105.6	91.6	103.7	118.1	0.997771	0.488605	-0.000968944	0.311042	Unchanged
NAPRT	80.6	91.3	102	91.9	84	98.8	1.00292	0.486693	0.00126663	0.312745	Unchanged
ARMC8	89.6	82.7	96.5	88.7	89.45	90.2	0.998326	0.485967	-0.000727665	0.313393	Unchanged
F13B	108.7	105.1	101.5	131.4	105.4	80.2	1.00539	0.485768	0.00233529	0.313571	Unchanged
CRIP1	48.1	60.6	73.1	56.4	65.4	60.9	1.00495	0.485338	0.00214467	0.313956	Unchanged
RTN4	90.9	125	104.5	106.4	102.4	110.4	0.996255	0.485265	-0.00162962	0.314021	Unchanged
TGOLN2	68.5	84.35	100.2	64.4	86.3	104.1	1.00692	0.485105	0.00299308	0.314164	Unchanged
PDE1B	100.2	105.7	102.95	116.1	89.2	104.5	1.00308	0.485068	0.00133381	0.314198	Unchanged
ARFIP1	98	116.9	85.7	107	100	92.4	0.996008	0.485013	-0.00173718	0.314247	Unchanged
HMGB2	101.7	102	102.3	72.1	101.6	134.5	1.00719	0.484747	0.00311121	0.314485	Unchanged
CPB2	66.55	38.5	94.6	67.25	74.6	59.9	1.01052	0.484326	0.00454423	0.314862	Unchanged
LMO7	69	85.55	102.1	84.8	86	87.1	1.00487	0.483693	0.00211007	0.31543	Unchanged
PYM1	100.4	114.9	89	101.1	102.3	99.9	0.996714	0.483399	-0.00142954	0.315694	Unchanged
MIA3	95.9	104.2	99.6	91.5	109.4	99.6	1.00267	0.482479	0.00115773	0.316522	Unchanged
SRI	98.1	99.3	96.9	65.6	100.3	131.2	1.00951	0.48155	0.00411239	0.317359	Unchanged
PTPN6	96.6	92.3	94.45	78	107.9	96.1	0.995236	0.480798	-0.00207411	0.318038	Unchanged
LZTFL1	133.8	104	78.1	106.2	106.6	105.8	1.00855	0.479043	0.00369615	0.319625	Unchanged
CHMP4B	91.9	97.3	94.6	65.1	99.6	121.9	1.00987	0.478924	0.00426379	0.319733	Unchanged
HNRNPA0	85.3	98.5	72.1	60	87.2	111.6	1.01133	0.478358	0.00489399	0.320247	Unchanged
AIMP1	102.3	93.8	85.3	67	93.7	117.9	0.99005	0.477432	-0.00434298	0.321088	Unchanged
F9	155.5	40.3	84.6	95.6	91.6	99.6	1.02282	0.476231	0.00980114	0.322182	Unchanged
PRG4	87.3	88.8	90.3	88.5	96.3	80.7	0.996622	0.47549	-0.0014697	0.322859	Unchanged
OSBP	99.6	96.55	93.5	80.6	96.7	114.3	1.00673	0.475375	0.00291399	0.322964	Unchanged
DNPH1	94.75	91.3	98.2	87.5	95.5	102.2	1.00334	0.474719	0.00144905	0.323563	Unchanged
RPLP2	93.3	96.95	100.6	75.1	99.5	118.9	1.00911	0.474238	0.00393904	0.324004	Unchanged
DOCK2	72.9	101.3	127.8	80.7	117.2	100.1	0.986755	0.473763	-0.00579068	0.324439	Unchanged
HADHB	82.7	87.8	92.9	72.1	87.8	101.6	0.992787	0.473685	-0.00314408	0.32451	Unchanged
GPLD1	92.9	74.5	104.6	90	96.2	83.8	0.992647	0.47361	-0.00320514	0.324579	Unchanged
RPS29	72.6	85.15	97.7	43.3	85.4	132.8	1.02368	0.471865	0.0101658	0.326182	Unchanged
DCLK1	70.5	117.1	90.2	89.4	97.9	93.65	1.01134	0.47135	0.0048968	0.326656	Unchanged
BLOC1S1	102.7	110.8	106.75	106.95	108.7	105.2	1.00187	0.470594	0.000812905	0.327354	Unchanged
UQCRQ	95.55	84.5	106.6	96.2	87.5	104.9	1.0068	0.470021	0.00294438	0.327883	Unchanged
GCC2	97.05	94	100.1	97.9	95.9	96.9	0.998454	0.469688	-0.000671763	0.328191	Unchanged
ZBTB18	60	41.5	50.75	51.9	50.3	48.7	0.991133	0.468909	-0.00386806	0.328912	Unchanged
C18orf63	36.2	30.7	33.45	32.9	43.9	21.9	0.983558	0.46854	-0.00720022	0.329253	Unchanged
CASP4	101.95	104.6	99.3	101.8	103.1	100.5	0.998529	0.467046	-0.000639452	0.330641	Unchanged
TBC1D10B	91.3	93.4	95.5	68.2	92.6	115.7	0.986795	0.466462	-0.005773	0.331184	Unchanged
MGST2	83.6	95.85	108.1	96.55	92.1	101	1.0073	0.465178	0.00316016	0.332381	Unchanged
AP2A1	102.15	98.6	105.7	85.4	104.5	119.4	1.0093	0.464622	0.00402029	0.3329	Unchanged
UBR4	90.7	94.25	97.8	86.9	100.2	94.4	0.995579	0.464242	-0.00192421	0.333255	Unchanged
CETN3	91.9	91	91.45	91.7	96.1	87.3	1.00273	0.46336	0.00118563	0.334081	Unchanged
TTC17	107.2	101.2	96.5	100.4	103.5	101.95	1.00312	0.463231	0.00135106	0.334202	Unchanged
NUP205	94.1	96.8	91.4	75.8	93	110.4	0.989019	0.461752	-0.00479546	0.335592	Unchanged
F5	83.1	66.1	100.1	78.7	85.4	82.05	0.987365	0.46073	-0.00552244	0.336554	Unchanged
ZNF326	93.8	104.9	86.4	89.9	101.5	95.7	1.00702	0.460619	0.00303598	0.336658	Unchanged
ARMT1	91.05	96.3	85.8	67.6	95.1	114.9	1.01629	0.460488	0.00701826	0.336781	Unchanged
OXR1	81.7	82.25	82.8	62.3	80.4	100.4	0.985208	0.458657	-0.0064722	0.338512	Unchanged
HNRNPM	91.45	98.3	84.6	64.1	96.2	119.6	1.02023	0.45823	0.00869793	0.338916	Unchanged
SKIC3	90.3	126.2	105.9	108.85	98.4	119.3	1.01287	0.456952	0.00555465	0.34013	Unchanged
QKI	97.95	98.5	97.4	68.7	103.1	128	1.02025	0.456864	0.00870593	0.340213	Unchanged
SUPT6H	89.9	92.1	87.7	89.8	89.75	89.7	0.998331	0.455854	-0.000725234	0.341174	Unchanged
TXLNA	80.8	91.1	101.4	73.1	90.3	105.9	0.985364	0.455426	-0.00640328	0.341582	Unchanged
METTL14	113.8	98.5	85.6	114.6	100.7	86.8	1.0141	0.454244	0.00608022	0.342711	Unchanged
ISY1	122.4	84.6	100.3	100.3	107.3	103.8	1.01334	0.454173	0.00575605	0.342778	Unchanged
LMAN2L	92.4	101.9	97.15	94.5	100.6	97.55	1.00412	0.454119	0.00178447	0.342831	Unchanged
PLBD2	79.75	86.3	73.2	69.6	80.7	91.8	1.01191	0.452286	0.00514284	0.344587	Unchanged
UBE2L6	88.4	85.1	81.8	56.5	89.9	115.5	1.02585	0.452163	0.0110847	0.344705	Unchanged
SNX29	99.4	109.7	103.5	103.65	98.4	108.9	0.994722	0.451756	-0.00229841	0.345096	Unchanged
WDR44	80.9	115.1	95.9	97	100.2	98.6	1.01336	0.451132	0.00576407	0.345696	Unchanged
PDIA6	72.3	85.1	97.9	62.4	83.9	103.5	0.978457	0.451003	-0.00945838	0.34582	Unchanged
CDC42EP4	132.9	72.4	98.4	107.3	100.1	89	0.975963	0.450354	-0.0105666	0.346446	Unchanged
INPPL1	95.7	99.4	103.1	99.05	96.4	101.7	0.996479	0.450233	-0.0015319	0.346563	Unchanged
RPL36	79.6	82.95	86.3	83.6	91.2	76	1.00784	0.449362	0.00338989	0.347404	Unchanged
TMEM30B	136.5	92.8	62.2	89.8	94.2	98.6	0.969468	0.448951	-0.0134664	0.347801	Unchanged
C4A	85.4	45.2	141.6	94.75	86.2	103.3	1.04427	0.447161	0.0188124	0.349536	Unchanged
CDC37	87.6	87.25	86.9	71.6	88.5	105.9	1.01624	0.446587	0.00699495	0.350094	Unchanged
MRPL14	91.9	89.6	87.3	65.5	90.4	107.6	0.980283	0.446337	-0.00864864	0.350337	Unchanged
PRDX4	72.7	132.6	99.1	82.6	97.1	116	0.971419	0.445448	-0.0125933	0.351203	Unchanged
CDC42BPA	120.1	77.4	99.4	90.6	101.9	110.7	1.02122	0.442515	0.009119	0.354072	Unchanged
RASAL1	80.4	73.7	67	73.05	75.7	70.4	0.99118	0.4417	-0.00384727	0.354873	Unchanged
RBM26	97.3	96.7	97.9	97.75	92.8	102.7	1.00462	0.441678	0.00200393	0.354894	Unchanged
THOC1	97	95.2	98.8	81.7	99.6	114.2	1.01546	0.44082	0.0066645	0.355739	Unchanged
IFI35	69.1	85.7	102.3	65.2	83.4	101.7	0.973551	0.440636	-0.0116412	0.35592	Unchanged
HNRNPUL1	125.9	100.8	84	105.55	101.9	109.2	1.01915	0.440125	0.00823824	0.356424	Unchanged
NCOA5	133.9	110.5	79.9	105.45	112.5	98.4	0.975486	0.438832	-0.0107791	0.357702	Unchanged
TBC1D15	97.75	107.6	87.9	96.75	93.8	99.7	0.98977	0.437202	-0.00446579	0.359318	Unchanged
LLGL1	98.5	91.7	104.5	97.6	97.4	97.8	0.993553	0.436187	-0.00280906	0.360327	Unchanged
APOA1	72.6	52.5	88.6	73.35	83.6	63.1	1.02971	0.434299	0.0127169	0.362211	Unchanged
ABCB6	137.1	70	100	105.85	108.6	103.1	1.03403	0.433357	0.0145323	0.363154	Unchanged
LBH	88.5	97.7	77.7	75.1	97.7	86.4	0.98219	0.433045	-0.00780439	0.363467	Unchanged
GLB1	78.2	136.9	105.6	110.05	117.4	102.7	1.02947	0.432878	0.0126123	0.363634	Unchanged
JCAD	84.3	90.6	98.3	76.8	102.3	89.55	0.983346	0.432755	-0.00729385	0.363758	Unchanged
SKIC8	132.7	107.4	87.2	106.6	99.9	113.3	0.977085	0.432132	-0.0100675	0.364384	Unchanged
ATP5F1EP2	72.7	82.15	91.6	83.15	83	83.3	1.01217	0.431753	0.00525469	0.364765	Unchanged
ABI2	98.2	97.9	98.05	88.5	98	111.3	1.01241	0.431487	0.00535584	0.365032	Unchanged
GMFG	92.6	108	122.1	109.15	111.1	107.2	1.01472	0.431385	0.00634603	0.365134	Unchanged
INTS3	91.05	101.5	80.6	101.6	92.8	83.2	1.01629	0.431296	0.00701826	0.365225	Unchanged
CLCC1	78.9	103.1	121.5	97.2	98.9	100.5	0.977265	0.430785	-0.00998755	0.36574	Unchanged
DIDO1	100.65	102.9	98.4	81.5	128.6	99.6	1.02567	0.430203	0.0110062	0.366327	Unchanged
ASPH	96.45	99.3	93.6	73.1	98	127.3	1.03128	0.428716	0.0133753	0.36783	Unchanged
API5	112.1	99	85	81.6	102.5	119.8	1.02634	0.428511	0.0112923	0.368038	Unchanged
CTHRC1	54.2	101	136.9	83.5	124.8	99.5	1.05375	0.427326	0.0227371	0.369241	Unchanged
FABP5	94.9	131.3	66.6	73.1	106.3	127.8	1.04918	0.427324	0.0208501	0.369243	Unchanged
MTOR	100.8	99.9	101.7	101.1	98.6	103.6	1.00298	0.427244	0.00129062	0.369324	Unchanged
NHLRC2	94.75	100.5	89	95.6	95.4	95.2	1.00686	0.4272	0.00296916	0.369369	Unchanged
GGA2	96	98.25	100.5	101.4	97.7	94.2	0.995081	0.426651	-0.00214175	0.369927	Unchanged
NOP58	128.2	107.1	79.5	107.85	100.7	115	1.0278	0.42616	0.0119067	0.370428	Unchanged
RANBP2	94.4	93.5	95.3	79.5	96.9	112.5	1.02013	0.425965	0.00865429	0.370626	Unchanged
SFXN3	67.2	102.1	124.6	82.1	101.6	122.4	1.04151	0.425687	0.0176637	0.370909	Unchanged
SRSF9	146.4	106	76.2	105.45	106.3	104.6	0.962721	0.425371	-0.0164997	0.371232	Unchanged
TOM1	95.1	92.8	97.4	82.6	97.8	109.7	1.01682	0.425196	0.00724596	0.371411	Unchanged
TIGAR	92.35	94.5	90.2	71.5	111.3	87.2	0.974553	0.424931	-0.0111944	0.371681	Unchanged
RRBP1	73.6	135.1	105.8	101.2	104.1	98.3	0.965342	0.424275	-0.0153189	0.372353	Unchanged
KIAA1217	96.2	118.8	81.5	96.3	101	106.1	1.02327	0.423733	0.00999088	0.372908	Unchanged
PKN1	89.5	101.3	76.6	70.3	103.1	86.7	0.9727	0.423693	-0.0120211	0.372949	Unchanged
TMX3	87.8	99.9	93.85	83.5	95.5	107.4	1.01723	0.42231	0.00741748	0.374369	Unchanged
AHCYL2	97.9	93.15	88.4	56.7	93.5	117.8	0.959027	0.421098	-0.0181693	0.375617	Unchanged
NFASC	115.2	73.3	93.5	96.6	99.8	93.4	1.02766	0.421073	0.0118493	0.375643	Unchanged
TUBG1	99.1	102.7	95.5	99.65	97.1	102.2	1.00555	0.419801	0.00240365	0.376956	Unchanged
ABHD10	101.7	94.3	86.9	72.2	91.3	111.5	0.972075	0.419342	-0.0123003	0.377432	Unchanged
ARL6IP6	101.4	105.1	98.1	75.7	96.8	123	0.970125	0.418562	-0.0131724	0.378241	Unchanged
HSDL1	87.5	73.4	101.6	63.9	102.1	87.4	0.965333	0.418304	-0.0153227	0.378508	Unchanged
CADM4	100.1	101.05	102	95.8	100.2	105.3	0.993897	0.418211	-0.00265844	0.378605	Unchanged
SET	88.4	89.2	90	55.7	91.6	135.6	1.05717	0.41807	0.0241468	0.378751	Unchanged
CPXM1	129.3	51.2	86.4	84	94.2	104.4	1.05882	0.416777	0.0248236	0.380097	Unchanged
KDM4B	100.05	99.8	100.3	75.6	117.2	99.2	0.972847	0.416312	-0.0119555	0.380581	Unchanged
RFX1	100.3	98	102.6	63.4	98.6	126.3	0.958126	0.414633	-0.0185775	0.382336	Unchanged
TUBB2B	56	53.1	58.9	46.7	54.85	63	0.979464	0.414594	-0.0090114	0.382377	Unchanged
OSGEP	97.75	96.1	99.4	79.1	95.1	112.3	0.976982	0.413395	-0.0101134	0.383635	Unchanged
SEC62	99.8	101.5	103.2	102.55	95	110.1	1.01034	0.412875	0.00446962	0.384181	Unchanged
HNRNPA2B1	86.85	100.3	73.4	67	89.1	116	1.04433	0.41168	0.0188375	0.38544	Unchanged
SERPIND1	76.1	81.65	87.2	82.8	88.9	76.7	1.01408	0.410512	0.00607415	0.386674	Unchanged
UTP15	106.5	102	104.25	114.4	90.4	102.8	0.983533	0.409801	-0.00721099	0.387427	Unchanged
UBE2D1	97.65	93.5	101.8	97.05	98	96.1	0.993856	0.40958	-0.00267671	0.387661	Unchanged
WASF2	87.3	89.15	91	69.3	89.6	119.2	1.03982	0.409485	0.0169584	0.387762	Unchanged
SAMHD1	61.8	135.1	92.1	68.5	101.2	141.3	1.07612	0.40923	0.0318625	0.388033	Unchanged
U2AF1	126.9	106.5	89.5	104.75	96.8	112.7	0.973212	0.40908	-0.0117928	0.388192	Unchanged
AVEN	96.45	92.4	100.5	76.9	109.6	95.6	0.974944	0.408281	-0.0110204	0.38904	Unchanged
CAPNS1	55.5	128.8	91.4	84.6	88.7	86.65	0.942873	0.408279	-0.0255469	0.389043	Unchanged
HNRNPH2	96.35	91.4	101.3	76.9	96.3	108.6	0.974918	0.407385	-0.011032	0.389995	Unchanged
DDRGK1	105.2	94.4	83.6	96	97.7	94.3	1.01695	0.406197	0.00729924	0.391264	Unchanged
FAF2	102.7	104.1	103.4	88.2	99.6	116.2	0.980013	0.40604	-0.00876821	0.391431	Unchanged
ATP2B1	95.1	99.1	91.1	95.7	96.3	95.1	1.00631	0.404953	0.00273142	0.392596	Unchanged
EIF2B1	92.55	88.8	96.3	91.95	90.6	93.3	0.993517	0.403581	-0.00282469	0.394069	Unchanged
ILF3	94.9	134.3	60.5	76	105.2	129.1	1.07111	0.403364	0.0298333	0.394303	Unchanged
MBL2	79.4	87.6	83.2	81.9	90.9	72.9	0.982014	0.402893	-0.00788215	0.39481	Unchanged
PALS2	96.6	97.7	95.5	62.1	89.2	124.3	0.951001	0.402869	-0.0218192	0.394836	Unchanged
OCIAD1	110.3	129	87.2	105.4	97.2	113.6	0.968453	0.40225	-0.0139213	0.395504	Unchanged
CASK	99.3	101.4	97.2	73.6	103.6	134.8	1.04733	0.401912	0.0200841	0.395869	Unchanged
DNM1	68.2	101.4	138.9	97.8	87.1	106.7	0.945219	0.401763	-0.0244676	0.39603	Unchanged
APTX	90.2	73.3	107.1	53.7	80.7	119	0.936438	0.400599	-0.0285212	0.39729	Unchanged
FSTL1	74.4	107.5	90.95	88.35	86.1	90.6	0.971413	0.400394	-0.0125961	0.397513	Unchanged
FCER1G	58	174.5	111.1	105.45	105.9	105	0.920693	0.400355	-0.0358853	0.397555	Unchanged
DUT	93.15	91.1	95.2	88.5	96.4	92.45	0.992485	0.399385	-0.00327594	0.398609	Unchanged
MFAP1	102.3	132.7	78.3	44	101.7	141	0.915097	0.398547	-0.0385327	0.399521	Unchanged
CAPN1	76.1	83.95	91.8	74.5	89.9	82.2	0.979154	0.398234	-0.00914888	0.399861	Unchanged
MAPK4	54.4	87.4	70.9	80.3	67.55	54.8	0.95275	0.397301	-0.0210209	0.40088	Unchanged
APRT	96	97.2	94.8	74.5	98	128.6	1.04549	0.397205	0.0193183	0.400985	Unchanged
TMX1	106.3	100.95	95.6	100.05	98.8	101.3	0.991085	0.395348	-0.00388923	0.40302	Unchanged
SF3B2	103.2	123.6	89.7	108.7	99.6	117.8	1.03033	0.394337	0.0129771	0.404133	Unchanged
ARL1	95.2	96.5	97.8	97.5	91.6	103.4	1.01036	0.394293	0.0044773	0.404181	Unchanged
EVPL	90.5	77.15	63.8	77.6	81.2	79.4	1.02916	0.393363	0.0124846	0.405206	Unchanged
MAD1L1	100.6	89	108.3	97.65	99.4	95.9	0.983384	0.393292	-0.007277	0.405284	Unchanged
HTATIP2	83.1	95.55	108	93.35	97.5	89.2	0.976975	0.392986	-0.0101164	0.405622	Unchanged
STRN	90.7	94.3	97.9	83.3	96.5	110.1	1.02474	0.392665	0.0106153	0.405978	Unchanged
TAMM41	94.4	91.9	96.9	94.9	93.3	96.5	1.0053	0.392484	0.00229422	0.406178	Unchanged
TIMM8A	98	89.75	81.5	67.1	85.8	105.7	0.960446	0.39208	-0.0175272	0.406626	Unchanged
CRYZ	97	98.1	97.55	93.9	102.7	98.3	1.00769	0.392062	0.00332624	0.406645	Unchanged
STK38L	116.9	83.5	101.1	103.35	105.3	101.4	1.02836	0.391885	0.0121444	0.406841	Unchanged
XPNPEP1	89.1	91.6	86.6	88.5	91	86	0.993266	0.391713	-0.00293443	0.407032	Unchanged
GPX1	78.4	127	102.1	106.65	105.7	107.6	1.04049	0.391141	0.017237	0.407666	Unchanged
GAA	92.1	97.15	102.2	72.4	90.1	117.1	0.959341	0.390783	-0.0180269	0.408064	Unchanged
NUP155	92.65	89	96.3	70.5	90.5	107.3	0.965282	0.39075	-0.015346	0.408101	Unchanged
TPR	100.4	100.6	100.5	83.7	104.8	123.2	1.03383	0.390292	0.0144495	0.408611	Unchanged
DIS3	91.4	94.5	88.3	84	96	90.7	0.987236	0.39003	-0.00557919	0.408902	Unchanged
YWHAQ	98.8	112.9	77.1	93.9	92.4	93.15	0.967625	0.389888	-0.0142931	0.40906	Unchanged
ZNF787	105.4	98.9	93.5	96.6	98.2	99.8	0.989255	0.389753	-0.00469195	0.409211	Unchanged
GLO1	112.4	91.9	73	102	90	96	1.03859	0.389594	0.0164426	0.409388	Unchanged
YLPM1	125.7	108.8	86.3	103.5	102.5	104.5	0.967893	0.389395	-0.0141728	0.40961	Unchanged
STAT1	62.4	73.95	85.5	68.3	84.5	76.4	1.03313	0.389275	0.0141552	0.409744	Unchanged
SCAMP3	122.5	99.1	73	102.4	102.7	102.55	1.0443	0.388049	0.0188242	0.411113	Unchanged
GNAI3	82.3	108.7	98.5	67.2	101.4	141.9	1.07254	0.38763	0.030413	0.411583	Unchanged
SMS	93.7	90	86.3	83.9	93.9	88.9	0.987778	0.387327	-0.00534075	0.411922	Unchanged
PDGFRL	99.1	50.2	74.65	69.9	80.8	59	0.93637	0.386962	-0.0285526	0.412331	Unchanged
RCN3	71.8	151.9	109.7	103.95	102.3	105.6	0.935363	0.385933	-0.0290198	0.413488	Unchanged
IPO9	80.4	82.4	78.4	73.8	89.9	82	1.01866	0.384889	0.00802785	0.414665	Unchanged
PAK1IP1	94.6	92.6	96.6	95.1	97	93.2	1.00529	0.384631	0.00228938	0.414956	Unchanged
ZRANB2	85	84.8	84.6	72.8	93.1	82.95	0.978184	0.384032	-0.00957946	0.415633	Unchanged
HNRNPA3	128.9	99.9	80.4	75	94.7	121.1	0.940492	0.383925	-0.0266451	0.415753	Unchanged
BLMH	97.4	92.4	87.6	88.1	93.85	99.6	1.01496	0.383498	0.00644907	0.416237	Unchanged
NUDT10	104.4	101.4	98	85	111.9	99.3	0.974984	0.383491	-0.0110027	0.416244	Unchanged
H3-7	100.7	70.5	86	99.4	89.1	78.8	1.03927	0.382846	0.016728	0.416976	Unchanged
KLKB1	84	88.2	92.4	90.3	100.9	79.7	1.02381	0.382841	0.0102192	0.416982	Unchanged
GALE	90.5	114.6	103.6	67.5	98.8	125	0.943635	0.381845	-0.0251961	0.418113	Unchanged
FAHD2A	78.9	87.7	96.5	82.1	89.7	85.9	0.979475	0.380645	-0.00900643	0.419479	Unchanged
INTS1	87.95	83.8	92.1	78.6	104.3	88.7	1.02937	0.379299	0.0125727	0.421018	Unchanged
CMPK1	94.6	95.15	95.7	70.6	93.8	109.8	0.960589	0.379186	-0.0174626	0.421148	Unchanged
LSR	90.6	90.8	91	103.9	86.2	73.6	0.968062	0.378992	-0.014097	0.42137	Unchanged
COA3	69.8	81.7	93.6	54	75.8	100.3	0.9388	0.378082	-0.0274267	0.422414	Unchanged
PHYHD1	108.3	96.6	84.1	68.9	101.3	140.7	1.07578	0.377833	0.0317229	0.4227	Unchanged
CTPS2	90.75	84.6	96.9	72	88.6	102.2	0.965289	0.377522	-0.0153425	0.423058	Unchanged
BDH1	78.7	80.75	82.8	83.25	70.5	96	1.03096	0.377119	0.0132417	0.423521	Unchanged
PPA2	101.3	138.3	71.4	79.5	97.3	112.4	0.929904	0.376505	-0.0315621	0.424229	Unchanged
SNRNP200	98.65	107.3	90	96.65	91.2	102.1	0.979726	0.375889	-0.00889523	0.42494	Unchanged
MRPS22	88.4	87.9	88.9	67.4	95.3	117.2	1.05543	0.375496	0.0234294	0.425395	Unchanged
SLC66A3	79.1	122.3	97.3	92	98.5	95.25	0.956645	0.37516	-0.019249	0.425783	Unchanged
IRF2BP1	110.9	88	71.3	94.1	93.9	94	1.04367	0.374546	0.0185638	0.426495	Unchanged
SAFB	101.7	118.1	90.2	64.3	100.8	124.9	0.935484	0.374126	-0.0289637	0.426983	Unchanged
HNRNPH3	139.2	99.2	73.8	70.2	98.3	119.2	0.921525	0.374113	-0.035493	0.426997	Unchanged
CCDC47	84.3	133.3	105.2	102.5	108.1	96.9	0.952602	0.371895	-0.0210884	0.42958	Unchanged
MRPL48	84.8	78	90.2	86.9	98	75.8	1.03043	0.371711	0.0130205	0.429794	Unchanged
SFSWAP	97.6	103.5	91.7	96.35	98.1	94.6	0.987193	0.371366	-0.0055981	0.430198	Unchanged
PEX14	100.5	81.4	129.7	98.9	97	100.8	0.952182	0.371102	-0.0212799	0.430507	Unchanged
PLG	64.9	43.4	86.4	69.7	79.2	60.2	1.07396	0.370709	0.0309881	0.430966	Unchanged
NDUFS4	73	104.2	129.1	108.05	101.8	114.3	1.05828	0.369255	0.024599	0.432674	Unchanged
KPNA4	84.8	93.4	102	67	85.4	112.6	0.945753	0.369152	-0.0242223	0.432795	Unchanged
GMPR	119.5	67.2	98.1	84.1	94.6	89.35	0.941187	0.368291	-0.0263242	0.433809	Unchanged
GGT2P	114.7	81.4	98.1	101.8	109.6	94.3	1.03909	0.367712	0.0166528	0.434492	Unchanged
DOCK10	101.45	102.8	100.1	75.1	104	148.5	1.07639	0.367558	0.0319706	0.434674	Unchanged
ERP29	87.9	84.6	81.3	63.4	114.5	92.3	1.06462	0.366276	0.0271937	0.436191	Unchanged
SUMF1	100.85	103.4	98.3	101.5	99.8	103.2	1.00645	0.365983	0.00279014	0.436539	Unchanged
USO1	78.8	87.9	97	74	93.2	109.2	1.04816	0.365184	0.0204279	0.437488	Unchanged
TRIP11	95.6	96.1	96.6	94.95	89.6	100.3	0.988033	0.364831	-0.00522842	0.437909	Unchanged
MICU2	112.8	92.6	104.2	125.2	95.9	69.3	0.937984	0.364135	-0.0278043	0.438737	Unchanged
PROS1	90.1	66.2	78.15	81.65	92.4	70.9	1.04479	0.36261	0.0190272	0.44056	Unchanged
ADNP	139.3	106.9	77	100.9	103.8	98	0.936572	0.362241	-0.0284589	0.441002	Unchanged
TRAF6	88.3	108.5	97	91.2	99.8	95.5	0.975153	0.360633	-0.0109272	0.442934	Unchanged
CYP2S1	71.6	101.3	122.4	88.3	97	92.65	0.941246	0.359259	-0.0262968	0.444592	Unchanged
MMRN1	129.3	65.8	96.4	87.9	89.95	92	0.925729	0.357256	-0.0335161	0.447021	Unchanged
ZNF185	60.3	76	91.7	78.4	80.8	79.6	1.04737	0.356159	0.0200995	0.448356	Unchanged
NLN	139	104.6	79.2	100.7	103.7	97.7	0.935874	0.356082	-0.0287828	0.44845	Unchanged
MAVS	95.1	91.9	88.7	104	95.5	83.6	1.02684	0.355485	0.0115031	0.449179	Unchanged
DEFA1	86	23	54.5	57.9	65.7	61.8	1.13394	0.355358	0.054592	0.449334	Unchanged
MYG1	82.4	81.4	83.4	80.6	83	85.4	1.00728	0.354899	0.00315088	0.449895	Unchanged
XRCC6	83.6	92.1	75.1	79.1	93.2	86.15	1.0305	0.354816	0.013049	0.449997	Unchanged
MUC16	65.7	81.05	96.4	84.65	83.8	85.5	1.04442	0.3529	0.0188739	0.452348	Unchanged
EIF2D	104.3	71	86	91.45	99.6	83.3	1.04994	0.352795	0.0211656	0.452478	Unchanged
PRPF19	94.95	99.5	90.4	63.9	92.4	111.4	0.939793	0.352473	-0.0269679	0.452875	Unchanged
RBMX	157.2	116.4	68.1	103.35	104	102.7	0.907375	0.351527	-0.0422132	0.454041	Unchanged
STX6	83.9	80.9	86.9	82.2	84.85	87.5	1.01132	0.351044	0.00488989	0.454638	Unchanged
PCIF1	105.2	99.7	94.2	63.2	90.1	123.8	0.926446	0.350858	-0.0331799	0.454868	Unchanged
RNASE2	96.7	99.6	98.15	99.1	102.8	95.4	1.00968	0.350036	0.00418335	0.455887	Unchanged
ATG3	108.15	113.8	102.5	67.7	98.9	133.6	0.925258	0.348502	-0.0337371	0.457795	Unchanged
PDS5B	94.55	89.6	99.5	95.75	96	95.5	1.01269	0.348249	0.00547725	0.45811	Unchanged
MYH10	94.2	79.2	114.9	76.6	105	130.1	1.08117	0.348244	0.0338922	0.458116	Unchanged
ACOX3	110.7	87.9	97.2	95.75	98.4	93.1	0.971095	0.348193	-0.0127381	0.45818	Unchanged
ACIN1	104.5	96.1	90.3	79.7	101.9	127.5	1.06256	0.347717	0.0263553	0.458774	Unchanged
NADK2	97.9	96.6	99.2	95.9	101	98.9	1.00715	0.347406	0.00309422	0.459162	Unchanged
NUP160	94.9	92.3	97.5	69.8	89.1	110.6	0.94661	0.345838	-0.0238287	0.461127	Unchanged
MKRN2	96.8	86.5	106.9	99.25	99.5	99	1.02602	0.345607	0.0111544	0.461418	Unchanged
NAPA	98.7	100.6	99.65	70.9	96.4	115	0.944305	0.343406	-0.0248877	0.464193	Unchanged
TAF15	99.3	93.5	87.7	82.2	98.6	111.6	1.04242	0.343361	0.0180445	0.464249	Unchanged
GBE1	118	81.9	100.7	93	98.2	95.6	0.954092	0.342408	-0.0204098	0.465456	Unchanged
PRKCQ	104.4	91.4	82.8	90.05	92.1	88	0.96967	0.341045	-0.0133761	0.467188	Unchanged
C8G	141	42.2	102.5	82.35	91.4	73.3	0.864718	0.341044	-0.0631254	0.46719	Unchanged
PFDN2	102.9	96.2	89.5	60.3	90.8	115.7	0.924463	0.341023	-0.0341105	0.467217	Unchanged
TGM2	56.4	149.4	112.3	87.5	100.1	94.3	0.886199	0.340522	-0.0524686	0.467855	Unchanged
FCGR2C	94.9	98.5	96.7	83.1	94.3	104.4	0.971389	0.340178	-0.0126067	0.468293	Unchanged
PKP2	83.2	99.5	91.8	97.7	78.9	88.3	0.965027	0.339535	-0.0154604	0.469115	Unchanged
CKAP5	102.2	114.2	89.8	87.5	97.9	108.4	0.959504	0.33945	-0.0179534	0.469224	Unchanged
PLEC	56.8	80.35	103.9	67.2	80.8	74	0.920971	0.338442	-0.0357542	0.470516	Unchanged
SUPT4H1	111.5	132	80.3	101.1	97.2	105	0.936689	0.33814	-0.0284044	0.470904	Unchanged
PLEK	100.7	82.1	130	75.7	119.2	92.4	0.918478	0.337614	-0.0369311	0.471579	Unchanged
ADAMTS5	65.2	36.1	94.3	96.4	74.4	53.3	1.14571	0.336554	0.059073	0.472945	Unchanged
ATXN10	88.5	98.2	78.8	87.3	95.2	91.25	1.03107	0.336427	0.0132896	0.47311	Unchanged
STAM	103.4	125.3	84.5	67.9	98.4	120.5	0.915709	0.335837	-0.0382426	0.473872	Unchanged
EMD	95.05	95.5	94.6	84.3	101.3	92.8	0.976328	0.335416	-0.0104041	0.474416	Unchanged
KDM3B	95.9	100.8	91	69.5	87.4	113	0.93813	0.335143	-0.027737	0.47477	Unchanged
TRIR	83.3	87.45	91.6	85.6	92.1	88.85	1.01601	0.334696	0.00689762	0.47535	Unchanged
ADO	115.9	88.6	104.9	115.3	98.2	77.1	0.939237	0.334436	-0.0272247	0.475687	Unchanged
NT5C	104.4	97	100.7	101.4	97.8	99.6	0.989076	0.333701	-0.00477013	0.476642	Unchanged
VPS39	110.3	80.3	135.9	101.3	104.3	98.3	0.930781	0.332675	-0.0311525	0.47798	Unchanged
MAT2A	97.4	90.4	83.4	72.8	94.6	126.3	1.08296	0.332299	0.0346143	0.478471	Unchanged
SEPTIN2	116.6	76.7	93.6	78.2	106.2	128.6	1.09097	0.332223	0.0378138	0.478571	Unchanged
HBG1	80.8	110.2	131.1	111.4	117.1	114.25	1.06411	0.331799	0.0269867	0.479124	Unchanged
FGB	71.25	44.6	97.9	74.7	63.4	52.1	0.889825	0.331512	-0.0506956	0.479501	Unchanged
VPS35	105.5	123.6	94.3	103.45	97.5	109.4	0.959647	0.330513	-0.0178883	0.480811	Unchanged
KHSRP	106.2	96.5	86.9	80.4	102.8	127.2	1.07182	0.330004	0.0301232	0.481481	Unchanged
TNPO3	93.65	82.9	104.4	96.65	98.6	94.7	1.03203	0.329584	0.0136941	0.482035	Unchanged
PPP6R1	115.1	105.3	95.5	102.55	100.6	104.5	0.973884	0.329228	-0.0114927	0.482503	Unchanged
LBP	109.3	102.85	96.4	155.9	114.7	73.1	1.11392	0.326733	0.046854	0.485807	Unchanged
PCNP	90.4	84.45	78.5	73.4	89.8	81.6	0.966252	0.325793	-0.0149095	0.487059	Unchanged
NCL	102.8	137.1	79.4	60.8	89.2	130.7	0.879111	0.325261	-0.0559565	0.487769	Unchanged
USF1	96.05	103	89.1	93.95	96.6	91.3	0.978136	0.325218	-0.00960058	0.487826	Unchanged
C6	141.5	38.7	97.8	77.7	86.8	68.6	0.838489	0.323335	-0.0765025	0.490347	Unchanged
PSMG3	99.15	93.6	104.7	67.5	91.6	116.6	0.926878	0.322024	-0.0329772	0.492111	Unchanged
CD2AP	89.6	132	109.6	103.8	95.3	112.3	0.940217	0.32158	-0.0267717	0.492711	Unchanged
NUDCD2	91.9	86.8	97	85	94.7	89.85	0.977693	0.320214	-0.00979743	0.49456	Unchanged
RWDD1	94.7	96.3	97.9	89.5	99.5	108.2	1.02873	0.320128	0.0123013	0.494676	Unchanged
SAP18	98.95	103.4	94.5	96.8	91	102.6	0.978272	0.318645	-0.00954044	0.496692	Unchanged
BRAT1	90.75	87.6	93.9	65	103.9	134.3	1.11368	0.317713	0.0467613	0.497966	Unchanged
XRCC5	85.8	91.3	80.3	68.5	91.4	121.7	1.09402	0.317557	0.0390241	0.498178	Unchanged
PPP2CA	130.7	106.5	87.2	101.45	96.4	106.5	0.938194	0.316088	-0.0277075	0.500192	Unchanged
CALD1	105.2	99.35	93.5	145.4	115.8	70.9	1.11424	0.315952	0.0469797	0.500379	Unchanged
PKP4	88.8	83.4	94.2	76.9	95.8	109.1	1.05781	0.314868	0.0244068	0.501872	Unchanged
CALU	111.8	104.6	119	60	104.8	135.6	0.895647	0.314536	-0.0478631	0.50233	Unchanged
MRTO4	122.1	70.3	100.4	89.35	97.8	80.9	0.915471	0.314481	-0.0383553	0.502405	Unchanged
F2	134.7	52.2	93.3	80.65	89.3	72	0.86349	0.313997	-0.0637425	0.503074	Unchanged
XPO4	115.8	104.3	94	65	97.5	123.3	0.909901	0.313996	-0.0410057	0.503076	Unchanged
STAT3	85.9	91.4	96.9	83.2	94.7	109.2	1.04705	0.313148	0.0199657	0.504251	Unchanged
THBS1	104.2	31.7	211	88.15	90.2	86.1	0.762323	0.312832	-0.117861	0.504689	Unchanged
RETSAT	73.8	119.2	92.2	102.05	100.6	103.5	1.07346	0.312521	0.0307847	0.505121	Unchanged
MYDGF	58.1	131.4	93.2	96.7	106.6	113.9	1.12204	0.312446	0.0500074	0.505225	Unchanged
STT3B	108.1	107.1	106.1	58.6	96.9	132	0.894802	0.311652	-0.0482729	0.50633	Unchanged
RAP1GDS1	95.4	95.9	96.4	97.7	102.9	92.1	1.01738	0.311392	0.00748286	0.506692	Unchanged
ABR	106.1	103.85	101.6	97.6	114.5	86.1	0.95715	0.311142	-0.0190201	0.507042	Unchanged
SMARCA4	92.35	105.2	79.5	86.4	100.9	71.5	0.934127	0.309039	-0.0295939	0.509987	Unchanged
TP53RK	88.7	76	101.4	92.8	96.2	89.4	1.04622	0.308883	0.0196244	0.510206	Unchanged
AGPAT3	103.2	98.7	100.95	102	104.5	99.5	1.0104	0.308703	0.00449385	0.510459	Unchanged
UAP1L1	101.2	93.9	97.55	97.6	99.9	98.75	1.0123	0.307948	0.00530983	0.511523	Unchanged
RPL37A	105.7	126.1	88.5	52.1	98.8	128.9	0.873556	0.30787	-0.0587092	0.511633	Unchanged
MFGE8	77.6	78.25	78.9	84.5	104.4	64.6	1.07987	0.307767	0.0333724	0.511777	Unchanged
C7	100.3	94.85	89.4	91.3	101.2	81.4	0.962572	0.307643	-0.0165666	0.511953	Unchanged
NAPG	87.9	96.4	104.9	100.4	91	109.8	1.04149	0.306832	0.0176567	0.5131	Unchanged
COX7A2	89.7	98.05	106.4	95.4	96.2	94.6	0.972973	0.306673	-0.0118992	0.513324	Unchanged
PGLYRP2	79.9	82.25	84.6	87.55	104.1	71	1.06444	0.306054	0.0271202	0.514202	Unchanged
TRIM47	96.4	107.9	102.7	100.5	100.2	100.8	0.982085	0.305587	-0.00785106	0.514866	Unchanged
CDR2L	76.8	83.95	91.1	81.6	83.4	79.8	0.972007	0.305153	-0.0123305	0.515483	Unchanged
AHNAK2	81.2	123.6	107.4	108.8	81.8	97.2	0.921845	0.303823	-0.0353421	0.51738	Unchanged
ELAVL1	100.25	101.7	98.8	101.1	98.9	103.3	1.00848	0.303065	0.00366677	0.518465	Unchanged
PFKL	126.2	88.5	105	100.4	98.3	102.5	0.942133	0.302147	-0.0258877	0.519782	Unchanged
S100A16	105.8	129.8	84.4	99.25	101	97.5	0.930469	0.301461	-0.0312982	0.520769	Unchanged
MOB1B	91.2	82.85	74.5	83.1	88.3	85.7	1.0344	0.301299	0.0146883	0.521003	Unchanged
NCALD	131.7	97.6	61.3	108.5	105.3	111.7	1.1201	0.299587	0.0492554	0.523477	Unchanged
SEC13	106.2	120	97.6	103.55	96.5	110.6	0.959389	0.299576	-0.0180055	0.523494	Unchanged
CYBB	72.7	109.3	162.4	99.7	107.5	91.9	0.868467	0.299151	-0.0612467	0.524109	Unchanged
S100A4	55.4	115.5	171.8	94.9	93.7	96.1	0.830756	0.298	-0.0805266	0.525784	Unchanged
KLC4	130.8	101.6	80.8	87.3	96.2	103.4	0.916028	0.297861	-0.0380912	0.525986	Unchanged
SERPINF2	135.1	54.4	87.9	78.75	84.2	73.3	0.851658	0.296274	-0.0697346	0.528307	Unchanged
BMPR1A	89.2	88.8	88.4	85.4	95.5	75.3	0.961712	0.295709	-0.0169551	0.529135	Unchanged
PFDN6	89.8	89.2	88.6	76.1	95.5	116.5	1.07661	0.294822	0.0320571	0.53044	Unchanged
PDIA5	82.2	94.4	104.4	72.1	103.7	143.1	1.13488	0.294327	0.0549482	0.53117	Unchanged
CRKL	95.5	95.5	95.5	85.8	99.2	118	1.05759	0.293777	0.024318	0.531982	Unchanged
CUL3	128.8	101.6	84	97.1	97.3	96.9	0.926527	0.293191	-0.0331421	0.532849	Unchanged
NUCKS1	126.3	89.6	55.7	66.6	110	151.8	1.20913	0.292645	0.0824734	0.533658	Unchanged
AKR7A2	92.95	96.4	89.5	85.8	95.9	90.85	0.977407	0.292019	-0.00992446	0.534589	Unchanged
CAPS	50.1	56.65	63.2	49.3	58.5	53.9	0.951456	0.291904	-0.0216111	0.53476	Unchanged
GZMK	80.7	64.3	104.8	88.4	90.3	92.2	1.08447	0.291811	0.0352166	0.534899	Unchanged
TMPPE	99.75	93.9	105.6	97.4	93.9	100.9	0.976441	0.291305	-0.0103539	0.535652	Unchanged
EIF2S3	99.25	104.6	93.9	101.75	96.9	106.6	1.02519	0.290528	0.0108039	0.536812	Unchanged
SETD7	98.4	108.1	90	93.4	97.8	95.6	0.967285	0.290173	-0.0144456	0.537342	Unchanged
IBA57	97.95	106.1	89.8	95.1	96.1	94.1	0.970904	0.290065	-0.0128239	0.537505	Unchanged
MPO	70	52.4	61.2	64.8	57.15	49.5	0.933824	0.289938	-0.0297352	0.537695	Unchanged
DYNLL2	119.7	97.7	66.4	70.2	98	84.1	0.889006	0.289615	-0.0510951	0.538178	Unchanged
ZCCHC3	73.05	62.8	83.3	76.7	74.8	78.6	1.04997	0.288476	0.0211751	0.539891	Unchanged
AIFM1	63.5	77.3	91.1	73.4	71.5	72.45	0.937257	0.288222	-0.0281411	0.540273	Unchanged
TRIM25	104.1	90.15	76.2	95.1	93.2	97	1.05491	0.287715	0.0232148	0.541037	Unchanged
HSPA13	96	96	96	91	98.5	106.9	1.02917	0.287496	0.0124857	0.541368	Unchanged
OTUD7B	117.1	101.1	89.6	102.8	92.4	97	0.949318	0.287368	-0.0225884	0.541562	Unchanged
NUDT3	97	101	99	79.7	108.3	142.3	1.11212	0.286737	0.0461521	0.542516	Unchanged
CPPED1	104.9	105.15	105.4	107.65	100.6	114.7	1.02378	0.286263	0.0102048	0.543234	Unchanged
NIBAN1	97	98.65	100.3	87.7	122.7	104.5	1.06403	0.283742	0.0269543	0.547077	Unchanged
WDR91	98	97.6	97.2	85.7	105.8	119.8	1.06318	0.283533	0.026608	0.547397	Unchanged
PHAX	72.6	111.5	91.8	99.1	95.6	102.6	1.07756	0.282876	0.0324432	0.548404	Unchanged
TRA2A	157.4	112.2	76.7	100.8	100.7	100.9	0.873231	0.282442	-0.0588707	0.549071	Unchanged
H1-1	64.7	68.05	71.4	65.5	72.3	57.4	0.95616	0.280878	-0.0194696	0.551482	Unchanged
COPS2	94.5	96.9	92.1	88.3	98.5	107.7	1.0388	0.27988	0.0165322	0.553028	Unchanged
ARPC3	83.8	107.2	131	58.5	96.8	122.6	0.863043	0.279353	-0.0639673	0.553847	Unchanged
LANCL2	81.05	72.2	89.9	77.6	80.7	74.5	0.957434	0.279307	-0.0188913	0.553918	Unchanged
CCDC50	88.6	87.65	86.7	78	108.6	93.3	1.06446	0.278971	0.0271297	0.554441	Unchanged
COX7A2L	100	102.35	104.7	100.75	97.1	104.4	0.984367	0.278971	-0.00684279	0.554441	Unchanged
FRG1	91.8	97.6	86	94.5	93.4	93.95	1.02342	0.278735	0.0100541	0.554808	Unchanged
SPON1	49.9	95.5	161	74.2	88.4	81.3	0.796018	0.278208	-0.099077	0.55563	Unchanged
PDXDC1	85.4	94.75	104.1	80.9	90.7	98.4	0.949868	0.277982	-0.0223367	0.555984	Unchanged
ECH1	74.9	79.9	84.9	60	73.6	89	0.928661	0.277524	-0.0321429	0.5567	Unchanged
SLFN5	119.2	110.8	99.1	105.95	105.9	106	0.965816	0.277499	-0.0151057	0.556739	Unchanged
NUMA1	96.1	122.1	78.8	85.4	95.9	90.65	0.915657	0.276994	-0.0382674	0.557529	Unchanged
WDR45B	103.1	95.6	88.1	92.5	83	99	0.957113	0.276858	-0.0190368	0.557742	Unchanged
C3	76.7	81.7	86.7	87.45	102	72.9	1.07038	0.276347	0.0295378	0.558546	Unchanged
TRIM21	67.6	71.45	75.3	60.9	95.3	78.1	1.09307	0.274551	0.0386488	0.561377	Unchanged
NDUFB8	101.6	94	112.5	106.4	103.3	109.5	1.03603	0.27446	0.0153712	0.561521	Unchanged
CDV3	85.1	86	86.9	65.3	98.6	132	1.1469	0.273856	0.0595253	0.562478	Unchanged
WDR37	103.1	116.6	92.8	77.5	95.8	114.2	0.92	0.272844	-0.0362122	0.564085	Unchanged
PPP6R2	114.9	105.5	92.6	100	98	102	0.958466	0.272675	-0.0184231	0.564354	Unchanged
GNB2	88.5	87.15	85.8	74.8	92.6	83.7	0.960413	0.271556	-0.0175419	0.56614	Unchanged
PBXIP1	122.6	108.6	87	99.1	101.8	96.4	0.934318	0.271126	-0.0295053	0.56683	Unchanged
HABP2	73.55	54.6	92.5	65.75	72.7	58.8	0.89395	0.269967	-0.0486869	0.568689	Unchanged
C2CD5	119.5	100	85.4	108.45	112.7	104.2	1.06707	0.269846	0.0281934	0.568884	Unchanged
RECQL	102.4	105.7	109	86	101.2	113.4	0.947966	0.268415	-0.0232073	0.571193	Unchanged
LYZ	83.6	49.7	66.65	93.8	76.2	58.6	1.14329	0.267784	0.0581548	0.572215	Unchanged
ILKAP	132	85	107.7	57.6	90.3	127.3	0.847552	0.267033	-0.0718339	0.573436	Unchanged
ARGLU1	85.7	93.45	101.2	99.6	86	113.2	1.06581	0.266767	0.02768	0.573867	Unchanged
F11	99.4	94.95	90.5	98.9	107.9	89.9	1.0416	0.266504	0.0177013	0.574296	Unchanged
GPI	71.1	87.75	104.4	47.9	74.6	102.7	0.855461	0.265454	-0.0678	0.57601	Unchanged
PSMB1	88.1	91.2	94.3	83.6	95.2	112.5	1.06469	0.264857	0.0272244	0.576989	Unchanged
NMI	73.6	150.4	103.4	68.1	88	116.4	0.832315	0.263057	-0.0797122	0.57995	Unchanged
MMP11	85.5	86.2	85.85	70.4	93.4	79.8	0.945836	0.262327	-0.0241843	0.581157	Unchanged
PLSCR1	59.2	144.1	103	84.8	77.8	91.8	0.830558	0.262275	-0.0806299	0.581243	Unchanged
COPG1	90.8	98.3	105.8	102	96.7	107.3	1.03764	0.261862	0.0160467	0.581927	Unchanged
COX4I1	87	98	109	93.35	89.9	96.8	0.952551	0.261635	-0.0211118	0.582304	Unchanged
RGS10	95.6	91.6	87.6	87.8	96.3	79.3	0.958515	0.261074	-0.018401	0.583236	Unchanged
REPS1	99.95	102	97.9	100.85	100	101.7	1.009	0.260569	0.0038931	0.584076	Unchanged
RPAP3	88.7	82.8	76.9	67.8	93.8	118.6	1.12802	0.260123	0.0523165	0.584821	Unchanged
TNPO1	116.4	105.2	92.7	76.4	92.7	116.6	0.909004	0.259995	-0.0414341	0.585035	Unchanged
SLC30A1	94.7	121.2	107	56.3	94.7	126.1	0.85816	0.259226	-0.0664315	0.586321	Unchanged
ACTR1B	84.5	99	112.8	87.8	97.5	92.65	0.93807	0.258953	-0.027765	0.58678	Unchanged
MAP2K2	85.4	84.75	84.1	62	100.6	139	1.18623	0.258462	0.0741704	0.587603	Unchanged
SHC1	104.6	103.05	101.5	101.4	97.7	105.1	0.983988	0.25778	-0.00701004	0.588751	Unchanged
GAL3ST3	68.6	64	73.2	67.3	71.05	74.8	1.03571	0.257056	0.01524	0.589972	Unchanged
PDPK1	114.1	105.1	92	82.1	96.2	110.5	0.928021	0.256447	-0.0324424	0.591002	Unchanged
TSSC4	107.4	137.2	87.3	100.05	95.3	104.8	0.904339	0.256397	-0.0436689	0.591087	Unchanged
VCAM1	64.8	108.8	166.8	91.2	93.1	92.15	0.812133	0.255243	-0.090373	0.593046	Unchanged
PLS1	90.2	91.2	90.7	86.05	97.2	74.9	0.948732	0.255231	-0.0228564	0.593067	Unchanged
GLUD1	78.8	86.7	94.6	77	88.3	82.65	0.953287	0.255055	-0.0207762	0.593366	Unchanged
PAFAH1B1	94.75	97.6	91.9	87.4	99.4	115.8	1.06456	0.253279	0.0271685	0.596401	Unchanged
TTC1	63.1	79.35	95.6	61	93.6	134.5	1.21445	0.252319	0.0843799	0.59805	Unchanged
MSN	50.4	139.7	100.4	116.1	107.9	124.3	1.19897	0.251991	0.0788073	0.598615	Unchanged
ANAPC7	95.25	95.4	95.1	134.6	103.7	81.4	1.11881	0.251913	0.0487564	0.598749	Unchanged
FLNB	101.8	98.6	100.2	98.55	95	102.1	0.983533	0.251843	-0.00721109	0.59887	Unchanged
HDGFL2	92.8	87.4	82	69.1	103.9	127.4	1.14569	0.250332	0.0590672	0.601483	Unchanged
CXCL12	97.2	89.25	81.3	218	113.5	47.3	1.41475	0.249696	0.15068	0.602588	Unchanged
TBC1D2	99	100.9	102.8	103	107.5	98.5	1.02081	0.24893	0.00894606	0.603922	Unchanged
LACTB2	100.9	94.6	88.3	91.55	94.8	88.3	0.967759	0.248774	-0.0142328	0.604196	Unchanged
ISLR2	91.7	88.9	94.5	97	105.5	85.9	1.04835	0.247112	0.0205047	0.607107	Unchanged
LRRC59	84.1	93.95	103.8	89.65	90.7	88.6	0.954231	0.246977	-0.0203465	0.607343	Unchanged
POFUT1	91.35	94.8	87.9	95.7	90.7	93.2	1.02025	0.246919	0.00870736	0.607446	Unchanged
C11orf68	91	86	88.5	75.2	97.4	127.1	1.12881	0.246188	0.0526222	0.608733	Unchanged
PMF1	98.35	104.8	91.9	95.35	93	97.7	0.969497	0.245615	-0.0134537	0.609746	Unchanged
PBRM1	95.65	106.9	84.4	71.5	103.6	86	0.909915	0.244616	-0.0409994	0.611515	Unchanged
CWF19L1	100.85	111.5	90.2	95.7	90.8	100.6	0.948934	0.244553	-0.022764	0.611627	Unchanged
LRRC47	120.5	107.6	89.5	71.8	95.2	115.3	0.888854	0.244417	-0.0511696	0.611869	Unchanged
DDB1	105.5	117.3	88.9	86.3	95.2	106.9	0.925249	0.243813	-0.0337415	0.612943	Unchanged
STAU1	92.4	93	93.6	95.4	90	100.8	1.02581	0.243432	0.0110654	0.613622	Unchanged
KRT2	79.6	73.15	66.7	81	72.2	76.6	1.04716	0.243369	0.0200144	0.613735	Unchanged
SCPEP1	85	83.65	82.3	78.7	87.65	96.6	1.04782	0.243339	0.020286	0.613789	Unchanged
OSBPL3	95.9	91.7	93.8	90.4	96.9	102.8	1.03092	0.242907	0.0132236	0.61456	Unchanged
YARS2	95.7	104.7	86.7	91.25	95.6	86.9	0.953501	0.241845	-0.0206791	0.616463	Unchanged
ACSL5	96.6	95.95	95.3	90	100.7	111.7	1.05055	0.241378	0.0214156	0.617303	Unchanged
EML2	83.5	127.3	105.2	84.5	96.1	103.4	0.898734	0.241192	-0.0463687	0.617637	Unchanged
TUBB1	126.3	70.4	102.8	93.8	86.9	80	0.870451	0.240793	-0.0602558	0.618356	Unchanged
BRI3BP	84.3	113.2	96.1	105.5	104.4	103.3	1.06676	0.240394	0.0280657	0.619076	Unchanged
SAMM50	107.1	98.5	89.9	63.6	87.7	110.5	0.885956	0.239776	-0.0525878	0.620195	Unchanged
MRPL57	102.6	96.75	90.9	99.8	96.4	103.2	1.03152	0.239286	0.0134796	0.621082	Unchanged
CTTN	66.1	81.5	96.9	76.5	90	107.7	1.12147	0.239208	0.0497886	0.621224	Unchanged
CBR4	110.7	140.1	78.6	95.9	94.5	97.3	0.873406	0.238988	-0.0587837	0.621624	Unchanged
AMBP	107.5	53.3	77.5	93.35	107.9	78.8	1.1752	0.238827	0.0701115	0.621917	Unchanged
MOSPD2	87.2	111.2	98	93.15	96.6	89.7	0.942814	0.238811	-0.0255741	0.621945	Unchanged
MPI	108.4	79.8	92.6	99	101.2	100.1	1.06944	0.23855	0.0291582	0.62242	Unchanged
RC3H1	116	95.3	105.5	116.5	95.1	71.6	0.893939	0.238307	-0.0486919	0.622863	Unchanged
ARPC2	110.65	108.3	113	114.1	106.9	121.3	1.03118	0.237129	0.0133342	0.625016	Unchanged
SAFB2	98.3	101.8	105.3	105.15	98.7	111.6	1.03291	0.236684	0.0140615	0.625831	Unchanged
NFYA	137.2	108.2	79.8	97.6	92.8	95.2	0.878229	0.235862	-0.0563923	0.627341	Unchanged
PLAA	94.3	94.5	94.7	79	110	129.6	1.12381	0.235749	0.0506927	0.62755	Unchanged
CDC42	106.7	108.4	105	77.5	100.2	115.8	0.916901	0.235738	-0.0376776	0.627571	Unchanged
EEA1	66.1	115.6	96.1	87.2	107	128.1	1.16019	0.235134	0.0645281	0.628685	Unchanged
DPP7	94.9	86.5	78.1	77.1	116.5	95.5	1.11407	0.234914	0.0469107	0.62909	Unchanged
ERH	123.8	102.1	81.4	113.3	103	123.6	1.10609	0.234654	0.0437886	0.629572	Unchanged
RAB32	63.4	82.7	102	91.65	93.7	89.6	1.10822	0.234597	0.044627	0.629677	Unchanged
SNAP29	87.4	98.75	110.1	53.1	86	112.8	0.850295	0.234113	-0.0704302	0.630575	Unchanged
FAHD1	91.5	122.4	107.5	65.5	94.3	118.8	0.866833	0.233881	-0.0620648	0.631005	Unchanged
DDX27	112.1	114.5	113.3	57	89.8	137.1	0.835246	0.233604	-0.0781858	0.63152	Unchanged
CD109	71	147.9	115.6	94.4	93.6	92.8	0.839462	0.233553	-0.075999	0.631615	Unchanged
NHEJ1	128.8	62.8	98.9	110.6	112.2	113.8	1.15869	0.233123	0.063968	0.632414	Unchanged
TRMT5	81.45	74.6	88.3	107.8	87.4	74.5	1.10374	0.232431	0.0428686	0.633706	Unchanged
RPRD2	130.3	104.5	76.1	94.2	90.9	87.6	0.877131	0.232315	-0.0569356	0.633924	Unchanged
VAMP5	83.5	127	106.2	104.3	85.7	93.4	0.894853	0.231194	-0.0482482	0.636024	Unchanged
PRDX6	105.2	143.9	78.1	72.4	88.3	112.1	0.833741	0.230947	-0.0789689	0.636487	Unchanged
SLC27A1	90.55	95.5	85.6	78.9	101.8	122.4	1.11577	0.23075	0.0475762	0.636859	Unchanged
PTGES3	140.9	110.9	76.8	65	92.3	114.1	0.825928	0.229892	-0.0830577	0.638476	Unchanged
GORAB	91.65	87.7	95.6	94.9	105.8	88.1	1.05037	0.229388	0.0213435	0.63943	Unchanged
CD46	85	109	95.7	111.5	103.7	95.2	1.07145	0.228448	0.0299732	0.641213	Unchanged
PHGDH	84.95	96.1	73.8	79.5	79.8	79.65	0.93761	0.228312	-0.0279776	0.641471	Unchanged
CPM	94.15	91.7	96.6	69.5	118.4	158.1	1.225	0.227741	0.0881345	0.642559	Unchanged
POLR2J	117.1	104.7	93.6	76.2	96.2	112.2	0.902346	0.227627	-0.0446268	0.642777	Unchanged
NME2P1	53.2	67.25	81.3	53	85.5	107.1	1.21735	0.227566	0.0854148	0.642893	Unchanged
CRIPT	108.6	120.8	91.7	68.4	90.9	119.5	0.868265	0.227044	-0.0613475	0.643889	Unchanged
BPHL	85.35	97.2	73.5	79.2	79.65	80.1	0.933216	0.225962	-0.0300177	0.645964	Unchanged
SH3BGRL2	96.45	95.3	97.6	66	87	106.8	0.897875	0.225378	-0.0467843	0.647088	Unchanged
DNAJC17	143.9	85.4	109.1	98.6	98.9	98.3	0.874113	0.225139	-0.0584322	0.647548	Unchanged
COPS7A	106.9	106.3	106.6	82.1	99	114.9	0.925578	0.224694	-0.0335867	0.648408	Unchanged
COX20	98.4	107	89.8	93.55	88.4	98.7	0.950711	0.224586	-0.0219513	0.648618	Unchanged
TFAP2E	86.9	92.95	99	174.6	111.7	69.7	1.27667	0.224544	0.106079	0.648698	Unchanged
FMNL1	95.3	99.5	103.7	126.6	108.4	90.5	1.09045	0.223806	0.0376067	0.650129	Unchanged
F10	56.5	41.5	71.5	64.5	71.2	57.8	1.14159	0.223232	0.0575113	0.651243	Unchanged
CAPRIN1	90.9	130.7	107.2	99.5	94.3	104.7	0.907847	0.222544	-0.0419875	0.652584	Unchanged
DPYSL2	107	59.3	81.4	86.2	103.8	95	1.15059	0.222485	0.0609189	0.652699	Unchanged
VCP	98.1	107.2	118.5	62.4	90.1	123.7	0.852996	0.221749	-0.0690532	0.654138	Unchanged
TES	111.6	101.9	93.9	107.95	101.2	114.7	1.05351	0.220996	0.02264	0.655615	Unchanged
CASKIN2	99.4	101.7	97.1	103.35	95.7	111	1.03974	0.220011	0.0169241	0.657556	Unchanged
CDH2	169.6	62.2	111.7	63.1	109.8	83.6	0.746725	0.219947	-0.126839	0.657683	Unchanged
PDLIM5	49	84.1	113.5	57.7	110.2	185.4	1.43268	0.219784	0.156151	0.658004	Unchanged
UGGT2	101.35	102.4	100.3	108.8	93.1	82.2	0.934386	0.219454	-0.0294738	0.658656	Unchanged
CPT2	87.1	94.3	101.5	91.6	90.7	89.8	0.961824	0.219302	-0.0169044	0.658957	Unchanged
ATL3	110.65	113.3	108	80	99.1	121.5	0.905558	0.218072	-0.0430837	0.661401	Unchanged
SELL	70.4	78	87.5	87.15	101.9	72.4	1.10831	0.217968	0.0446607	0.661608	Unchanged
BAG4	88.8	96.2	103.6	92.7	92.5	92.3	0.961538	0.217743	-0.0170333	0.662057	Unchanged
CSTF2	94.5	111.3	74.6	87.5	108.2	123.9	1.1398	0.215774	0.0568288	0.666001	Unchanged
IGFBP7	101.25	99.8	102.7	101.7	102	102.3	1.00741	0.214926	0.00320514	0.66771	Unchanged
OPLAH	87	94.2	101.4	76.6	87.7	98.4	0.929582	0.214404	-0.0317121	0.668767	Unchanged
CAPG	57.2	72.1	87	57.7	131.5	88.3	1.28294	0.213263	0.108206	0.671085	Unchanged
NCF4	73	85.6	79.3	73.8	103.8	85.4	1.10551	0.21324	0.0435613	0.671131	Unchanged
DHX9	93.1	88.5	97.7	95.45	95.3	95.6	1.02524	0.213223	0.0108263	0.671165	Unchanged
TUBGCP2	101.7	101.2	102.2	89.1	97.9	105.5	0.958702	0.213143	-0.0183163	0.671329	Unchanged
MED1	108.1	116.1	95.5	101.2	99.7	102.7	0.94964	0.212869	-0.0224409	0.671888	Unchanged
UGP2	72.9	84.25	95.6	74.2	95.4	129	1.1814	0.212803	0.0723986	0.672022	Unchanged
WIPI2	114.8	108.4	102	112.45	107.8	117.1	1.03736	0.212662	0.0159302	0.672311	Unchanged
TXN	81.1	85.8	90.5	72.2	100.6	128.5	1.17055	0.212339	0.0683906	0.672971	Unchanged
SF3B1	125.9	106.8	90.8	98.55	94.3	102.8	0.91391	0.21203	-0.0390964	0.673602	Unchanged
LSM8	107.7	112.8	110.25	107.9	104.1	111.7	0.978685	0.212014	-0.00935715	0.673636	Unchanged
SLPI	42.6	173.4	106	73.65	69.7	77.6	0.68618	0.211805	-0.163562	0.674063	Unchanged
CAPN2	59	79.8	97.3	95	83.1	89.05	1.13151	0.211174	0.0536592	0.67536	Unchanged
PSMD14	140.1	110.3	89.4	99.75	93.7	105.8	0.880665	0.210933	-0.0551892	0.675856	Unchanged
NUP214	92.75	93.3	92.2	84.7	102	115.5	1.08607	0.210675	0.0358593	0.676387	Unchanged
LARP1	128.1	106.4	89.8	98.1	95.8	100.4	0.907493	0.210591	-0.0421567	0.676559	Unchanged
ILVBL	95.1	93.3	91.5	76	87	98.9	0.935691	0.210358	-0.0288674	0.67704	Unchanged
FUNDC1	87.4	90.6	93.8	76.4	85.9	94.5	0.944812	0.209062	-0.0246544	0.679725	Unchanged
NXN	72	157.5	123.1	94.8	87.4	102.2	0.80658	0.209028	-0.0933527	0.679797	Unchanged
CRIP2	103.6	104	104.4	51.1	80.9	123.3	0.818269	0.208987	-0.0871038	0.679882	Unchanged
IGHV1-3	63.1	62.8	62.5	73.25	93.3	53.2	1.1664	0.20888	0.066848	0.680104	Unchanged
SMARCA2	59.3	84.3	106.8	85.1	109.8	97.45	1.16753	0.208455	0.0672688	0.680988	Unchanged
PWP2	70.7	67.5	69.1	62	75.5	48.5	0.89725	0.208417	-0.0470864	0.681066	Unchanged
ANXA1	47.3	163.6	104.5	63.8	84.6	74.2	0.70577	0.207865	-0.151337	0.682218	Unchanged
TARS2	90.9	97.7	84.1	87.2	89.1	85.3	0.959296	0.207694	-0.0180474	0.682575	Unchanged
HCCS	74.3	174.8	118	95.8	100	91.6	0.782893	0.207153	-0.106298	0.683708	Unchanged
RPN2	105.4	104.6	106.2	62.7	91	118.5	0.860848	0.207123	-0.0650737	0.683772	Unchanged
CAPZA1	113.75	121	106.5	69	97.9	127.1	0.861538	0.206888	-0.0647253	0.684265	Unchanged
KPNB1	118.5	105.9	93.8	99.35	96.7	102	0.936675	0.204593	-0.028411	0.68911	Unchanged
SOWAHC	95.8	98.1	93.5	85.8	106.3	135.2	1.13883	0.20384	0.0564592	0.690711	Unchanged
JCHAIN	74.7	86.5	80.6	71.8	87.2	56.4	0.890819	0.203836	-0.0502106	0.690719	Unchanged
RBKS	68.3	72.65	77	72	79.4	75.7	1.04198	0.203646	0.0178603	0.691123	Unchanged
ATP5IF1	61.5	86.35	111.2	49.7	69.4	89.1	0.803706	0.203476	-0.0949029	0.691487	Unchanged
DYNC1H1	102.35	102.2	102.5	77.6	93.1	110.2	0.914835	0.203468	-0.0386574	0.691504	Unchanged
RALGAPA2	87.75	81.1	94.4	83.7	87.3	80.1	0.953846	0.203048	-0.0205217	0.692401	Unchanged
C5	143.7	53.7	103.7	75.6	85.5	65.7	0.753238	0.202695	-0.123068	0.693157	Unchanged
TAX1BP3	81.9	102.6	91.2	78.2	111.5	134.6	1.17628	0.202636	0.0705102	0.693283	Unchanged
FGA	73.85	43.2	104.5	66.5	56.3	46.1	0.762356	0.199987	-0.117842	0.698998	Unchanged
VPS51	107.1	94.85	82.6	77.2	87.5	95	0.912669	0.198818	-0.0396866	0.701545	Unchanged
MCTS1	115.9	102.3	109.1	87.8	103	112.9	0.927895	0.198148	-0.0325012	0.703011	Unchanged
ANXA11	74.3	72.2	76.4	54.7	67.3	79.9	0.905787	0.198144	-0.0429737	0.70302	Unchanged
GGACT	108.4	119.4	91.3	75.5	92.9	112.4	0.879975	0.197852	-0.0555297	0.70366	Unchanged
COMMD10	102.4	111.6	95.7	109.25	101.8	116.7	1.05828	0.196963	0.0246015	0.705615	Unchanged
CTNNBL1	142.8	117.1	87.6	99.95	91.8	108.1	0.862878	0.196769	-0.0640508	0.706043	Unchanged
SEMA3D	82.7	71.2	94.2	64.9	84	74.4	0.90004	0.19619	-0.045738	0.707323	Unchanged
RAP1A	95.1	89.2	101	93.4	106.6	100	1.05152	0.196001	0.0218195	0.707743	Unchanged
TXNDC12	89.2	133.3	106.7	62.5	91.3	117	0.8226	0.195961	-0.0848112	0.707829	Unchanged
ARPC5	116.75	118.4	115.1	112.25	104.3	120.2	0.961456	0.195721	-0.0170705	0.708363	Unchanged
CSTF3	99.55	105.5	93.6	95.9	98.7	93.1	0.963335	0.1954	-0.0162227	0.709075	Unchanged
TMEM165	90	107.9	121.1	97.6	99.1	96.1	0.917868	0.194675	-0.0372196	0.71069	Unchanged
SYNJ2BP	99.3	95.45	91.6	93.2	92	94.4	0.976427	0.194289	-0.01036	0.711553	Unchanged
ISG20	81.6	85.75	89.9	52.4	74.6	94.4	0.860641	0.194282	-0.0651778	0.711568	Unchanged
TNKS2	99.7	136.7	52.8	120	124.5	115.5	1.24481	0.194233	0.0951042	0.711677	Unchanged
NANS	86.6	87.5	87.05	83.5	99.6	91.55	1.05169	0.194214	0.0218896	0.711719	Unchanged
HAT1	90.7	98.2	105.7	52.4	83.9	109.1	0.832994	0.1942	-0.0793582	0.711751	Unchanged
MST1	102.8	56.1	81.6	94.25	103.6	84.9	1.17568	0.193791	0.0702875	0.712667	Unchanged
SNTB2	96	93.4	98.6	131.8	87	107.1	1.1316	0.193783	0.0536919	0.712684	Unchanged
UBE2K	104.5	98.05	91.6	94.2	91.8	96.6	0.960734	0.193718	-0.0173967	0.712829	Unchanged
CSPG4	107.2	87.1	134.2	93.1	99.2	96.15	0.878082	0.193416	-0.0564648	0.713508	Unchanged
MAPKAPK2	91	87.8	94.2	82.8	103	115.5	1.10366	0.193022	0.0428365	0.714393	Unchanged
KARS1	102.8	93.9	85	88.6	89.2	88.9	0.946752	0.192933	-0.0237638	0.714594	Unchanged
DCAKD	116.2	103.6	85.3	111.5	103.7	119.3	1.09636	0.192088	0.0399539	0.716499	Unchanged
CETN2	102.8	116	109.4	115.55	106.9	124.2	1.05622	0.191501	0.0237526	0.717828	Unchanged
ACAT2	121.2	104.3	90.3	105.3	85	93.9	0.899937	0.190157	-0.0457881	0.720889	Unchanged
NCS1	81.7	88.9	96.1	92.7	93.3	93	1.04612	0.190096	0.0195812	0.721026	Unchanged
PLTP	68.9	93.3	81.1	90.2	86.1	88.15	1.08693	0.189746	0.0362015	0.721827	Unchanged
C4BPB	104.3	86.3	95.3	93.8	85.5	89.65	0.940714	0.189667	-0.0265426	0.722008	Unchanged
CHAMP1	94.9	106	83.8	101.4	103.9	98.9	1.06849	0.189221	0.0287717	0.723031	Unchanged
APOA5	79.55	67.9	91.2	139.6	96.6	67.8	1.27383	0.188284	0.105112	0.725187	Unchanged
LAS1L	88.45	85.5	91.4	86.6	85.3	87.9	0.979084	0.188249	-0.00917995	0.725267	Unchanged
CHMP3	94.4	102.45	110.5	39.3	73.1	122	0.762648	0.188137	-0.117676	0.725525	Unchanged
H3C1	106.6	111.4	116.2	119.5	99.5	81	0.897666	0.188022	-0.0468852	0.725792	Unchanged
PCMT1	92	89.8	94.2	84.2	102.9	120.4	1.11413	0.187539	0.046936	0.726907	Unchanged
RBBP4	127.7	110.9	94.3	101.3	101.9	100.7	0.912887	0.186536	-0.0395831	0.729237	Unchanged
ZYX	69.5	88.9	118.2	97.1	106.7	119.7	1.16956	0.186443	0.0680221	0.729454	Unchanged
GMFB	114.3	102.1	108.2	113.35	106.9	119.8	1.0476	0.185927	0.0201943	0.730657	Unchanged
RPS27L	108.4	105.7	103	51.7	88.3	118.5	0.8152	0.185212	-0.0887357	0.732331	Unchanged
COG7	88.9	124.9	104.9	95.7	95.3	96.1	0.900847	0.184551	-0.0453489	0.733884	Unchanged
ECE1	110.2	87.3	97.3	91.55	90.9	92.2	0.931649	0.184451	-0.0307479	0.734118	Unchanged
PRPF8	144.4	111.1	87	97.05	91.8	102.3	0.850073	0.184401	-0.0705438	0.734237	Unchanged
HS1BP3	91.3	132.5	110	99.2	98.9	99.5	0.891552	0.184173	-0.0498534	0.734775	Unchanged
INHBC	78.35	66.9	89.8	71.5	71.8	71.65	0.914486	0.184087	-0.0388228	0.734976	Unchanged
YWHAB	91.7	85	78.3	77.9	96.4	117.2	1.14314	0.183854	0.0580984	0.735527	Unchanged
SPCS1	109.3	114.5	111.9	106.8	98.5	115.1	0.954424	0.183626	-0.0202588	0.736066	Unchanged
RBM22	113.6	97.3	86.7	107.2	108.2	106.2	1.08065	0.182738	0.0336831	0.738171	Unchanged
EDC4	105.5	111.5	108.5	76.5	114.8	99.7	0.894009	0.182657	-0.048658	0.738364	Unchanged
APOF	76.5	64.4	70.45	78.6	91	66.2	1.11568	0.182044	0.0475415	0.739823	Unchanged
OAF	230.5	33.2	126.5	94.7	69.1	46.1	0.537929	0.181843	-0.269275	0.740303	Unchanged
PMM2	100.6	104.35	108.1	61.3	91.8	113.2	0.850663	0.181798	-0.0702425	0.740412	Unchanged
PRPF6	89.45	94.4	84.5	77.6	91.3	84.45	0.944103	0.181709	-0.0249807	0.740623	Unchanged
MB21D2	100	104.6	110.6	108.95	105.1	112.8	1.03696	0.181688	0.0157623	0.740674	Unchanged
CTSG	83.7	46.1	64.9	90.6	114.7	53.5	1.32922	0.181673	0.123598	0.740709	Unchanged
GXYLT1	148.5	109.3	80.1	91.2	93.4	92.3	0.819473	0.181525	-0.0864652	0.741064	Unchanged
TXN2	92	95.3	98.6	99.2	93.5	104.9	1.04092	0.181524	0.0174188	0.741066	Unchanged
COX17	79.2	85.95	92.7	81.9	82	81.95	0.953461	0.181364	-0.0206969	0.74145	Unchanged
WDR33	106.6	121.1	91.3	98.8	96.1	97.45	0.916458	0.180959	-0.0378876	0.742419	Unchanged
POGLUT1	117.8	114.4	116.1	55.2	93.9	131.3	0.805053	0.180773	-0.0941755	0.742866	Unchanged
ATP6V1A	90.2	133.7	113.2	99.05	94	104.1	0.881489	0.180097	-0.054783	0.744492	Unchanged
TUBB8	76.6	82.2	71	73	94.9	83.95	1.09595	0.179547	0.0397919	0.745821	Unchanged
AHCY	100.1	104.4	95.8	70.1	87.7	107.8	0.884449	0.17947	-0.0533273	0.746009	Unchanged
PLCG1	97.7	103.7	100.7	97.5	100	98.75	0.980636	0.178693	-0.00849237	0.747891	Unchanged
TIAL1	100.95	106.4	95.5	97.55	99.1	96	0.96632	0.178673	-0.014879	0.747941	Unchanged
NPC1	78.9	100.4	117.2	110.75	115.8	105.7	1.12057	0.178585	0.0494403	0.748154	Unchanged
RAN	88.9	78.2	99.6	82.4	81.2	83.6	0.926884	0.177378	-0.0329745	0.751099	Unchanged
RPA1	124	105.1	89.8	82	93.3	105.8	0.881468	0.177279	-0.0547937	0.751342	Unchanged
DUSP11	100.05	108.5	91.6	63.8	89.1	105.9	0.862236	0.177222	-0.0643741	0.751483	Unchanged
TIMM50	97.3	93	88.7	90.4	90.3	90.5	0.972043	0.177096	-0.0123145	0.751791	Unchanged
NIPSNAP3A	73.7	83.95	94.2	74.7	80.3	77.5	0.923169	0.176198	-0.034719	0.753999	Unchanged
STAM2	92.7	90.75	88.8	86.6	97.7	106.2	1.06703	0.176171	0.0281782	0.754065	Unchanged
AGA	111.8	126.8	119.3	114.4	117.3	111.5	0.958927	0.175374	-0.0182144	0.756034	Unchanged
HP	59.8	55.7	57.75	70	50.1	89.9	1.21212	0.174333	0.0835461	0.758621	Unchanged
ATP23	120.2	181.8	70.6	89.65	81	98.3	0.72182	0.174152	-0.141571	0.759073	Unchanged
POP7	87	97.4	107.8	89.95	83.7	96.2	0.923511	0.173752	-0.0345578	0.76007	Unchanged
RBM25	79.9	83.3	76.5	61.5	111.2	145	1.32541	0.172707	0.122349	0.762689	Unchanged
EIF1AX	87.8	85.15	82.5	85.2	89.2	87.2	1.02408	0.172548	0.0103318	0.76309	Unchanged
STAG1	111.6	77.2	94.5	111.1	100.6	105	1.1179	0.172067	0.0484015	0.764301	Unchanged
SCAF1	94.25	95.7	92.8	117.8	104.4	88.2	1.09779	0.172064	0.0405191	0.764311	Unchanged
ORM2	85.9	56	116.4	149	109.5	83.2	1.32288	0.171592	0.121521	0.765502	Unchanged
PDAP1	81.5	80.75	80	70.2	97.7	134.5	1.2483	0.171222	0.096318	0.76644	Unchanged
TMED4	94.1	94.6	93.6	98.9	91.2	106.6	1.05101	0.170961	0.0216067	0.767102	Unchanged
CAND1	128.2	112.1	87.3	68.9	92.3	111.1	0.831197	0.170156	-0.0802963	0.769153	Unchanged
RUVBL2	101	102.6	99.4	70.1	90.5	107.3	0.884158	0.169701	-0.0534699	0.770316	Unchanged
PPCS	90	127	105.5	77.6	92.3	107.7	0.860775	0.169649	-0.0651103	0.770449	Unchanged
GOT1	77.6	83.25	88.9	86.8	86.8	86.8	1.04264	0.168826	0.0181355	0.772561	Unchanged
MX2	71.1	79.75	88.4	85.3	85.1	85.2	1.06834	0.16825	0.0287089	0.774044	Unchanged
IGHG2	74.7	70.3	72.5	84.5	103.4	65.6	1.16552	0.168032	0.0665187	0.774609	Unchanged
HAGH	102.4	100.3	104.5	99.35	103.7	95	0.970215	0.167775	-0.0131321	0.775272	Unchanged
TWF2	107.35	108.7	106	84.4	100.2	111.5	0.919422	0.167458	-0.0364849	0.776094	Unchanged
COMMD4	86	117.2	101.8	112.2	118	106.4	1.10361	0.167286	0.0428143	0.77654	Unchanged
NUP133	93.95	91	96.9	86.8	94.8	90.8	0.966472	0.166979	-0.0148109	0.777337	Unchanged
TIMP1	91.7	81.7	86.7	81.1	83.25	85.4	0.960208	0.166946	-0.0176349	0.777424	Unchanged
BTN3A1	109.3	98.1	104.7	107.8	95	85.1	0.922461	0.166465	-0.0350521	0.778678	Unchanged
FAF1	104.7	101.6	98.5	98.9	96	101.8	0.973425	0.166221	-0.0116974	0.779314	Unchanged
HIBADH	94.6	93.1	93.85	91.9	102.8	97.35	1.03729	0.166166	0.0159017	0.779457	Unchanged
STX4	69.2	131.3	106	70.1	92.1	81.1	0.793801	0.166133	-0.100288	0.779545	Unchanged
FUNDC2	83.6	89.1	94.6	85.8	96.9	110.3	1.09615	0.165837	0.0398687	0.780318	Unchanged
BROX	83.65	102.7	64.6	66.1	71.1	76.1	0.84997	0.165831	-0.0705963	0.780336	Unchanged
GPN3	81.95	77.1	86.8	75.5	108.7	94.9	1.13525	0.165535	0.0550896	0.781111	Unchanged
UBXN1	111.7	128.7	94.4	99.75	92.8	106.7	0.893817	0.164778	-0.0487513	0.783102	Unchanged
LPCAT3	95.05	86.7	103.4	69.3	97.4	86.6	0.888304	0.163134	-0.0514382	0.787454	Unchanged
SF3B5	110.8	121.2	95.6	65.8	90.8	115.8	0.831502	0.160199	-0.0801368	0.795339	Unchanged
PYCR3	100.9	97.85	94.8	99.85	99.8	99.9	1.02044	0.159772	0.00878724	0.796499	Unchanged
MRPL49	109.5	136.3	88.3	95.5	92.9	98.1	0.857528	0.159725	-0.0667518	0.796628	Unchanged
GET4	97.5	73.1	119.2	113.3	111.8	110.3	1.15735	0.159121	0.0634647	0.798273	Unchanged
PNN	106.5	112.8	109.65	115.8	107	124.6	1.05609	0.159021	0.0236999	0.798545	Unchanged
ELOB	112.6	126.5	96	55.6	89.6	119.7	0.79051	0.15876	-0.102092	0.799259	Unchanged
PLP2	68.8	115.2	97.3	109.25	107.7	110.8	1.16513	0.158306	0.066373	0.800503	Unchanged
UFC1	86.95	94.2	79.7	81.7	119	99.8	1.152	0.158234	0.0614536	0.8007	Unchanged
DNAJC8	80.8	80.15	79.5	69.7	100.6	140	1.2905	0.158155	0.110757	0.800916	Unchanged
HIP1	105.4	99.95	94.5	95.95	98.5	93.4	0.95998	0.156849	-0.0177378	0.804518	Unchanged
DNAJA2	91.1	88.4	85.7	81.4	102.8	119	1.14329	0.156828	0.0581557	0.804576	Unchanged
DPP9	93.5	108.4	117.7	98.15	95.1	101.2	0.921308	0.15638	-0.0355952	0.805818	Unchanged
MEPCE	111.9	111	111.45	108.9	112.7	105.1	0.97712	0.156336	-0.0100522	0.805942	Unchanged
NLGN2	96.3	94.85	93.4	87.4	109.9	129.9	1.14989	0.156118	0.0606547	0.806548	Unchanged
SHFL	58.3	69.35	80.4	70.5	86.4	78.45	1.13122	0.155673	0.0535465	0.807788	Unchanged
TWF1	97	100.15	103.3	97.5	95.1	99.9	0.97354	0.155459	-0.0116463	0.808384	Unchanged
ALDH16A1	108.8	92.6	99.1	91.9	94.45	97	0.942928	0.155437	-0.0255213	0.808445	Unchanged
SRC	89.55	83.6	95.5	96.05	103.7	88.4	1.07259	0.154981	0.0304318	0.809721	Unchanged
CRYAB	55.9	65.35	74.8	87.7	63.3	76.2	1.15889	0.154377	0.0640415	0.811417	Unchanged
SPR	86.6	93.8	101	98.65	98.3	99	1.05171	0.154315	0.0218943	0.811591	Unchanged
C4BPA	95.5	72.1	83.8	97.3	87.4	92.35	1.10203	0.154253	0.0421929	0.811765	Unchanged
SNX33	90.5	99.4	110.4	89.6	96.4	93	0.929071	0.15391	-0.0319511	0.812734	Unchanged
A2M	81.2	87.1	84.15	74.6	88.4	60.8	0.886512	0.153093	-0.0523153	0.815045	Unchanged
GTF3C2	151	104.6	73.5	78.5	87.7	83.1	0.757521	0.152906	-0.120606	0.815574	Unchanged
EIF3D	106.5	109	104	65	88.6	114.9	0.840376	0.152813	-0.0755266	0.815839	Unchanged
CCNK	109.2	92.9	80.4	96.3	115.2	106.1	1.12425	0.152743	0.050862	0.81604	Unchanged
SFXN4	98.5	104.6	92.4	54.1	81.4	105.8	0.816582	0.15212	-0.0880002	0.817815	Unchanged
ACOT9	89.7	129.2	104.9	79.5	93	103.6	0.852687	0.151339	-0.0692104	0.820048	Unchanged
OAS2	65.4	71.05	76.7	67.6	80.9	101.3	1.17194	0.151196	0.0689071	0.820459	Unchanged
ENOPH1	107.6	119.1	113.35	73.7	98.1	119.6	0.856933	0.15055	-0.0670532	0.822319	Unchanged
XPO1	102.7	108	97.4	68.7	87.1	109.2	0.86011	0.150409	-0.0654458	0.822725	Unchanged
TIMM13	92.5	89.65	86.8	87.5	86.2	88.8	0.976018	0.150135	-0.0105422	0.823519	Unchanged
VPS8	99.7	98.4	101.4	99.2	98.3	98.75	0.989149	0.14906	-0.00473847	0.826638	Unchanged
GATAD2B	112.4	110.7	111.55	106.2	113.9	98.5	0.952039	0.148843	-0.0213451	0.827273	Unchanged
EIF4A2	93.7	93.5	93.3	82.5	95.5	89	0.951872	0.148429	-0.0214216	0.828482	Unchanged
SNX24	87.9	115.2	100.4	91.7	91.3	92.1	0.906425	0.148298	-0.0426681	0.828864	Unchanged
GBP2	78.4	132.8	107.7	90.6	84	87.3	0.821261	0.148192	-0.085519	0.829176	Unchanged
NUP37	118.1	109.6	101.7	102.25	95.1	109.4	0.931239	0.147857	-0.030939	0.830159	Unchanged
OVCA2	104.9	91.2	78.6	86.7	111.4	127.3	1.18456	0.147569	0.0735589	0.831006	Unchanged
C1orf50	103.7	109.4	95.7	92.5	96.5	102.2	0.943005	0.147333	-0.0254859	0.831699	Unchanged
RBCK1	99.3	110.7	103.8	100.3	100.6	100.9	0.961759	0.147317	-0.0169337	0.831746	Unchanged
ARF3	106.8	113.3	101.6	72.2	94.3	111.8	0.865092	0.146285	-0.0629379	0.8348	Unchanged
C9orf40	125	91	104.7	103	92.9	83.4	0.870907	0.146041	-0.060028	0.835525	Unchanged
PLEKHO2	108.85	110.9	106.8	114.75	122.9	106.6	1.0542	0.145419	0.0229243	0.83738	Unchanged
WDR18	144.3	109.6	82.7	71.5	88.3	103.5	0.782234	0.145308	-0.106663	0.83771	Unchanged
ADAL	103	98.8	94.6	78.2	89.6	102	0.910256	0.145307	-0.0408363	0.837715	Unchanged
MSLN	64.8	119.9	190.5	76.9	80.7	84.5	0.645256	0.145183	-0.190268	0.838084	Unchanged
LMNB1	125.3	111.9	118.6	110.05	99.9	120.2	0.927909	0.145136	-0.0324946	0.838225	Unchanged
PGD	136.9	89.5	110.4	95.4	98.6	92.2	0.849762	0.144943	-0.0707025	0.838803	Unchanged
SRRT	92.7	104.6	80.8	101.55	97.5	105.6	1.09547	0.144833	0.0396002	0.839132	Unchanged
YWHAG	103.2	115.1	86.9	87	95.6	91.3	0.897444	0.144504	-0.0469925	0.840121	Unchanged
USP7	101.85	101.5	102.2	71.7	90.1	106.7	0.878743	0.144473	-0.056138	0.840212	Unchanged
MAL2	117.2	163.8	69.2	84.7	83.3	81.9	0.713592	0.14411	-0.14655	0.841307	Unchanged
FN1	79.1	33.8	56.45	40.4	40.9	39.9	0.715678	0.143543	-0.145283	0.843018	Unchanged
PTGR1	101.5	99.95	98.4	85.3	102.3	93.8	0.938469	0.142566	-0.02758	0.845985	Unchanged
HECTD3	99.5	99.85	100.2	97.7	94.7	100.7	0.978468	0.142552	-0.00945351	0.846026	Unchanged
USP24	100.2	101.8	98.6	102.7	93.5	82.5	0.927146	0.14223	-0.032852	0.84701	Unchanged
COX6B1	92.5	93.55	94.6	95.65	92.9	98.4	1.02245	0.142099	0.00964118	0.84741	Unchanged
CMA1	59.7	61.2	62.7	83.45	114.6	52.3	1.36356	0.142082	0.134675	0.84746	Unchanged
PARS2	116.6	141.8	86.1	94.4	87.9	100.9	0.822061	0.142079	-0.085096	0.84747	Unchanged
CIAO1	104.2	106.2	108.2	58.2	86.3	114.1	0.811676	0.142002	-0.0906173	0.847704	Unchanged
LAMB3	99.4	109.9	118.7	101.6	96.7	106.5	0.929268	0.141981	-0.0318589	0.847769	Unchanged
ALKBH5	76.1	73.9	78.3	60.5	114.5	149.8	1.42269	0.141823	0.15311	0.848253	Unchanged
ATP5PD	104.3	101.75	99.2	63	85.7	108	0.84095	0.141731	-0.0752298	0.848535	Unchanged
APOC2	100	61.2	133.5	71.55	62.4	80.7	0.728368	0.141648	-0.137649	0.848789	Unchanged
GAK	111.1	99.9	88.7	91.6	88.6	94.6	0.916917	0.141396	-0.03767	0.849563	Unchanged
RNF2	164.9	118.6	81.7	91.55	97.6	85.5	0.752054	0.1412	-0.123751	0.850165	Unchanged
EARS2	140.9	116.7	77.6	81.3	88.1	95.4	0.789976	0.140942	-0.102386	0.85096	Unchanged
ABI1	75.1	81.75	88.4	76.2	98.8	127	1.2314	0.140457	0.0903979	0.852456	Unchanged
FCN2	97.7	80.4	124.1	83.1	93.9	72.3	0.82495	0.140401	-0.0835722	0.852629	Unchanged
RABGAP1	107	101.9	104.45	108.15	103.7	112.6	1.03542	0.139799	0.0151181	0.854497	Unchanged
PPOX	81.85	93.5	70.2	91	95.9	86.1	1.11179	0.139069	0.0460227	0.856768	Unchanged
LPCAT2	83.1	92.5	102.5	102.4	97.5	99.95	1.07821	0.138905	0.0327031	0.857282	Unchanged
HECTD1	106.15	109.8	102.5	103.4	103.5	103.6	0.975035	0.138566	-0.0109796	0.858343	Unchanged
VAMP8	94.5	82.9	71.3	89.4	91.45	93.5	1.10314	0.138547	0.0426292	0.858403	Unchanged
RAB1B	118.9	104.6	93.5	96.4	95.6	97.2	0.912303	0.138411	-0.039861	0.85883	Unchanged
MPP1	111.4	97.3	105.8	99.6	100.7	98.5	0.950079	0.137808	-0.0222401	0.860727	Unchanged
RAB11B	91.3	135.5	110.7	60.7	89	112.9	0.778074	0.137717	-0.108979	0.861011	Unchanged
MOV10	106.6	100.95	95.3	95.8	91.6	100	0.948985	0.136944	-0.0227408	0.863457	Unchanged
MARCKSL1	71.1	69.4	72.8	57.9	108.4	161.7	1.53774	0.135648	0.186883	0.867588	Unchanged
MARCHF5	94.1	88.65	83.2	60.1	78.6	90.9	0.86332	0.135338	-0.0638281	0.868579	Unchanged
PHPT1	102.4	92.1	83.8	100.2	99.1	99.65	1.0742	0.135302	0.0310854	0.868695	Unchanged
HPR	77.7	69.5	73.6	98.5	70.8	83.5	1.14493	0.13523	0.058778	0.868927	Unchanged
ATP1B1	66.3	62.1	70.5	57.8	92.7	138.6	1.45349	0.135152	0.162413	0.869179	Unchanged
IMMT	97.4	92.6	87.8	98.9	96.55	94.2	1.04266	0.134846	0.0181413	0.870162	Unchanged
CACYBP	151.7	110.9	85.5	91.3	90.1	92.5	0.786843	0.134568	-0.104112	0.871058	Unchanged
NOS1AP	82.3	87.4	77.2	79.4	78.45	77.5	0.95322	0.134011	-0.0208069	0.872861	Unchanged
MYBBP1A	143.8	90	110.6	94.55	94.8	94.3	0.823606	0.132966	-0.0842804	0.876259	Unchanged
TBC1D13	90.75	90.4	91.1	74.5	93.1	83.8	0.923416	0.132745	-0.0346026	0.876982	Unchanged
RNF25	127.5	90.1	105.4	83.8	93.2	100	0.857585	0.132296	-0.0667228	0.878455	Unchanged
HSPA2	99.9	109.8	89.9	107.55	110	105.1	1.07694	0.13193	0.0321899	0.879655	Unchanged
FADD	83.8	100.3	93.2	126.6	90	106.1	1.16372	0.131344	0.0658491	0.881589	Unchanged
FNBP1	105	103.3	106.7	91.1	99.6	106.4	0.943175	0.129235	-0.0254079	0.888619	Unchanged
SMAD2	106.8	98.9	88.7	85.8	95	90.4	0.921196	0.129172	-0.0356481	0.88883	Unchanged
C17orf49	105.5	102.3	98.1	107.8	114.5	101.1	1.05721	0.128783	0.0241605	0.890143	Unchanged
ZNF503	99.3	98.75	98.2	100.15	98.4	101.9	1.01418	0.128366	0.00611385	0.891549	Unchanged
HNRNPR	89.45	98.8	80.1	96.65	95.4	97.9	1.08049	0.128349	0.0336215	0.891609	Unchanged
LCN2	65.5	121.3	200.2	77.25	77.3	77.2	0.598837	0.127989	-0.222691	0.892828	Unchanged
ETFB	110.8	137.3	94	97.25	95	99.5	0.852821	0.127957	-0.0691422	0.892936	Unchanged
ARID4B	129.5	108.5	92.8	70	90.3	108.9	0.813785	0.1275	-0.0894904	0.89449	Unchanged
VKORC1L1	98.3	105.7	90.9	57.7	80.2	102.5	0.815192	0.126573	-0.0887403	0.89766	Unchanged
RETREG2	95.1	94	96.2	95.8	88.6	92.2	0.969506	0.12649	-0.0134496	0.897943	Unchanged
MECR	103.4	93.95	84.5	62.1	81.6	94.5	0.84513	0.12612	-0.0730763	0.899217	Unchanged
SERPINH1	83.1	150.1	124.2	92.95	95.8	90.1	0.780218	0.126016	-0.107784	0.899573	Unchanged
FAM98B	90.2	99.2	81.2	97.4	95	99.8	1.07982	0.125821	0.0333524	0.900247	Unchanged
POLR2I	92	78.1	108.6	105.6	97.7	118.1	1.15321	0.125798	0.0619089	0.900328	Unchanged
HCFC1	94.95	97.4	92.5	84.6	89.6	96.1	0.94892	0.12553	-0.0227702	0.901252	Unchanged
APMAP	136.7	92.3	112.5	96.5	94.1	98.9	0.847731	0.125247	-0.0717421	0.902231	Unchanged
AIMP2	130.1	108.6	90.4	75.3	90	105.6	0.823154	0.124972	-0.0845189	0.903188	Unchanged
SDHAF2	96.2	88.4	80.6	56	72.7	91.4	0.82994	0.124825	-0.0809535	0.903699	Unchanged
CHST14	66.95	57.1	76.8	119.6	86.1	64.4	1.34478	0.123415	0.128653	0.908632	Unchanged
CDK5RAP3	115.5	141.3	81.8	72.6	89	99.8	0.772002	0.123062	-0.112381	0.909877	Unchanged
KRT17	61.2	190.5	138.1	78.75	73.3	84.2	0.60608	0.122954	-0.21747	0.910258	Unchanged
THRAP3	85.6	82.1	78.6	75.5	105.6	125.7	1.24564	0.121357	0.0953909	0.915935	Unchanged
PARP14	89.3	99.05	108.8	90.7	86.8	94.6	0.915699	0.12024	-0.0382472	0.919949	Unchanged
RBM15B	93.15	97.9	88.4	73.7	93.7	85.5	0.904992	0.120057	-0.0433553	0.920611	Unchanged
PLXNB2	84.5	86.85	89.2	82.7	106.8	139.9	1.26425	0.119912	0.101833	0.921139	Unchanged
AFM	65.7	56.3	75.5	81.65	99	64.3	1.24025	0.119629	0.0935103	0.922163	Unchanged
HTRA3	118.3	81.2	150.3	90.1	87.9	89	0.763293	0.119613	-0.117309	0.922223	Unchanged
RRS1	99.1	93.8	88.5	89.5	90.4	88.6	0.954158	0.119086	-0.0203798	0.92414	Unchanged
SLC25A11	102.5	100.45	98.4	95.9	90.6	101.2	0.954704	0.118888	-0.0201313	0.924863	Unchanged
FLNC	62.7	83.6	111.9	107	104.9	105.95	1.23102	0.11796	0.090266	0.928264	Unchanged
TMEM120A	100.05	96.3	103.8	116.4	106.3	99.8	1.07446	0.115997	0.0311914	0.935553	Unchanged
NUP107	93.55	86.4	100.7	100	96.6	103.4	1.06895	0.115529	0.0289562	0.937309	Unchanged
EEF1D	96	102.35	108.7	57.8	81	106.6	0.799218	0.115511	-0.0973345	0.937378	Unchanged
SBDS	108	105.5	103	72.5	91.2	108.4	0.859716	0.115123	-0.0656452	0.938837	Unchanged
GNL3	102.35	111.8	92.9	92.95	86.4	99.5	0.908158	0.114856	-0.0418385	0.939845	Unchanged
CAMLG	106.9	104.2	109.6	104	101.7	106.3	0.972872	0.114833	-0.0119444	0.939935	Unchanged
IGF2BP2	165.1	68.2	110.2	70.7	78.4	74.55	0.651092	0.114378	-0.186358	0.941657	Unchanged
CTBP2	151.2	113.3	88.4	91.65	93.9	89.4	0.779116	0.114376	-0.108398	0.941664	Unchanged
PDCD11	105.6	111.2	99.4	83.4	93.7	106.8	0.897849	0.114268	-0.0467965	0.942074	Unchanged
PPP4R3B	124.8	111.9	95.6	68.5	87.3	111.9	0.805597	0.114029	-0.093882	0.942984	Unchanged
CPNE3	82.2	128.8	102.9	82.2	88.3	85.25	0.81475	0.113533	-0.0889757	0.944876	Unchanged
GNAI2	80.4	89.2	102.2	95.7	105.2	100.45	1.10872	0.113309	0.0448217	0.945734	Unchanged
SDHB	89	127.7	112	78.5	89.1	103.7	0.825373	0.113307	-0.0833499	0.945745	Unchanged
THOC3	88.2	88.15	88.1	150.8	112.1	84.3	1.31291	0.112908	0.118236	0.947273	Unchanged
NAE1	86.3	83.7	88.9	83.1	101.4	117.3	1.1657	0.11286	0.0665872	0.94746	Unchanged
CALN1	126.2	97.3	74.4	121.15	116.1	126.2	1.22004	0.112822	0.0863742	0.947607	Unchanged
EIF5B	105.3	105.65	106	63.7	88.2	108.9	0.822843	0.112628	-0.0846832	0.948354	Unchanged
PHLDB1	82	90.6	103.6	101.6	97.8	105.4	1.10355	0.112512	0.0427913	0.9488	Unchanged
KRT80	72.4	155.6	109.3	77.1	78.7	77.9	0.692855	0.112371	-0.159358	0.949348	Unchanged
ABHD12	110.5	99.8	82.9	115.2	104.9	110.05	1.12602	0.111943	0.0515473	0.951003	Unchanged
PI4KA	106.5	104.3	108.7	103.6	100.9	106.3	0.97277	0.111352	-0.0119899	0.9533	Unchanged
CAPZA2	79.7	83.35	87	79.5	105.3	134.1	1.27534	0.111313	0.105628	0.953455	Unchanged
KCMF1	99.3	103.2	95.4	94.9	98.5	90.8	0.954011	0.111271	-0.0204464	0.953617	Unchanged
RFC2	95.7	95.1	94.5	113.3	93.5	103.3	1.08693	0.111167	0.0362	0.954024	Unchanged
UBR1	104.95	107.8	102.1	69	88.1	108.2	0.842623	0.111086	-0.0743664	0.95434	Unchanged
CLPTM1	60.3	69.85	79.4	67.5	94.3	130.9	1.3968	0.111016	0.145135	0.954615	Unchanged
SNX4	74.1	100.3	84.4	82.7	142.7	115.8	1.31839	0.110417	0.120045	0.956966	Unchanged
LSM6	135.3	94.6	113.4	57.6	86.1	113.1	0.748034	0.110246	-0.126079	0.957638	Unchanged
RAD23B	77.7	82.85	88	82.9	98.4	90.65	1.09415	0.110085	0.0390753	0.958271	Unchanged
SERINC1	88.05	72	104.1	72.1	74.45	76.8	0.845542	0.110048	-0.0728647	0.958417	Unchanged
CAD	109	117.8	96.8	76.2	93	107.2	0.854141	0.110016	-0.0684705	0.958546	Unchanged
SHARPIN	86.3	111.2	135.2	80.9	88.8	97.8	0.804028	0.109686	-0.094729	0.95985	Unchanged
PELP1	93.55	92.6	94.5	94.3	94.4	94.35	1.00855	0.10948	0.00369811	0.960665	Unchanged
PRDX5	78	121.8	95.3	75.2	83.7	79.45	0.807692	0.109241	-0.0927541	0.961615	Unchanged
APOE	59.35	44.6	74.1	123	96.3	54.2	1.53609	0.108769	0.186415	0.963495	Unchanged
GNL2	104.5	104.55	104.6	106.1	95.2	82.9	0.906106	0.108409	-0.0428212	0.964936	Unchanged
SYNE1	112.1	82.7	148.3	77.1	94.3	85.4	0.74847	0.108146	-0.125826	0.965988	Unchanged
POGZ	85.25	90.2	80.3	83.1	123.5	102.1	1.20704	0.107869	0.081721	0.967105	Unchanged
PRKAR1A	85.4	86.9	88.4	83.3	106.8	129.3	1.22516	0.10772	0.0881939	0.967702	Unchanged
THEMIS2	56.9	70.65	84.4	86.2	98.3	74.1	1.2201	0.107691	0.0863951	0.967821	Unchanged
HNRNPU	87.35	92.9	81.8	92.1	91.4	92.8	1.05438	0.10766	0.0229967	0.967946	Unchanged
INTS7	138.9	77	110.3	81.9	88	75.8	0.753219	0.107503	-0.123079	0.968578	Unchanged
NFATC4	110.3	105.4	107.85	82.2	97.5	109	0.892289	0.107462	-0.0494946	0.968745	Unchanged
NCBP2	99.55	106.6	92.5	92.2	87.2	97.2	0.926168	0.107382	-0.0333103	0.96907	Unchanged
OXCT1	89.6	83.35	77.1	73.4	80.9	77.15	0.925615	0.107329	-0.0335697	0.969283	Unchanged
SMNDC1	115.6	108.2	111.9	76.8	96	114.2	0.85493	0.107142	-0.0680694	0.970042	Unchanged
PITPNB	82.9	86.3	89.7	85.1	97.9	114.2	1.14793	0.106926	0.0599168	0.970916	Unchanged
NIT2	94.3	97.4	91.2	82.8	94.5	88.65	0.940085	0.106724	-0.026833	0.971739	Unchanged
KRT9	85.3	154	114.4	88.5	88.4	88.45	0.750212	0.106585	-0.124816	0.972305	Unchanged
OPA1	101.1	102.7	104.3	77.2	89.4	105.2	0.882181	0.106076	-0.0544422	0.974384	Unchanged
JAGN1	99.5	96.4	102.6	61	79.6	103.1	0.816415	0.106021	-0.0880888	0.97461	Unchanged
NDUFA2	113.9	95.7	127.9	98.35	95.1	101.6	0.874222	0.10547	-0.0583782	0.97687	Unchanged
DKC1	105.3	115.3	110.3	106	106.2	105.8	0.961015	0.105439	-0.0172696	0.977	Unchanged
COQ5	115.3	142.3	75.2	81.7	82.1	81.9	0.738281	0.105309	-0.131778	0.977535	Unchanged
CNST	112.2	108	110.1	112.75	115	110.5	1.02407	0.105071	0.0103292	0.978518	Unchanged
TSPAN1	61.7	64.9	58.5	52.1	166.5	114.8	1.80119	0.104958	0.255559	0.978986	Unchanged
TFRC	107	62.4	84.7	65.4	63.3	67.5	0.772137	0.104934	-0.112306	0.979085	Unchanged
PREP	89.6	96.4	82.8	96.75	92	101.5	1.0798	0.104862	0.033343	0.979383	Unchanged
ARF4	127.2	137.5	116.9	111.7	97	126.4	0.878145	0.10453	-0.0564339	0.980758	Unchanged
IGFBP5	103.6	68.6	88.8	70.1	78.6	61.6	0.805747	0.104028	-0.0938012	0.982849	Unchanged
UGDH	116.9	150.6	79.9	75.2	84.6	92.8	0.727116	0.10377	-0.138396	0.983929	Unchanged
AHSA1	148.5	116.9	89.6	92.1	85.3	98.9	0.77831	0.103749	-0.108847	0.984017	Unchanged
RPL12	108.4	109.9	106.9	58.5	89.3	109.9	0.792435	0.103509	-0.101036	0.985022	Unchanged
B3GLCT	96.4	92.6	88.8	77.7	92.8	85.25	0.920626	0.103246	-0.0359166	0.986125	Unchanged
SERPINC1	84.5	84.1	83.7	73.95	85.6	62.3	0.87931	0.103003	-0.0558578	0.987149	Unchanged
CDKN2AIPNL	87.5	153.3	120.6	91.7	94.7	88.7	0.761206	0.103	-0.118498	0.987164	Unchanged
ASCC1	110.6	136.1	88.3	76.7	87.7	100.6	0.791045	0.102628	-0.101799	0.988734	Unchanged
RBM8A	90.65	94.3	87	96.2	91	101.4	1.06122	0.102404	0.0258073	0.989682	Unchanged
SLC2A3	93.3	69.3	81.3	68.1	76.7	62.3	0.849118	0.102089	-0.0710317	0.991022	Unchanged
LARP7	171.3	113.1	69	68.2	72.7	77.2	0.617148	0.101986	-0.209611	0.991458	Unchanged
PRKCD	107.6	91.5	123.8	85.7	92.6	98.8	0.85816	0.101912	-0.0664315	0.991777	Unchanged
ANP32E	65.95	68.5	63.4	65	94.4	77.8	1.19889	0.101734	0.0787786	0.992536	Unchanged
TBPL1	150.8	80.3	122.9	86	87.7	86.85	0.736017	0.101669	-0.133112	0.992809	Unchanged
COG5	86.7	105.5	96.1	87.85	87.7	88	0.914152	0.101577	-0.0389816	0.993205	Unchanged
NDUFAB1	97.8	99.65	101.5	75.5	86.8	101.7	0.883091	0.10151	-0.0539946	0.993493	Unchanged
SELENOP	91.9	85.5	79.1	78.45	73.6	83.3	0.917544	0.101494	-0.0373732	0.99356	Unchanged
CILP	131.6	53.8	181	71.8	65.55	59.3	0.536709	0.101439	-0.270262	0.993796	Unchanged
SNRPD3	103.25	111.9	94.6	95	98.6	91.4	0.920097	0.100957	-0.0361665	0.995865	Unchanged
CDK5	104.25	99.4	109.1	98.95	95.4	102.5	0.949161	0.100696	-0.0226603	0.996986	Unchanged
TOMM34	95.2	100.8	89.6	101.85	96.8	106.9	1.06985	0.100681	0.0293241	0.997052	Unchanged
MPG	88.5	82.9	94.1	114.9	99	89.1	1.14124	0.100618	0.0573781	0.997326	Unchanged
STON2	107.4	100.6	93.8	69.4	87.6	100.1	0.851889	0.100396	-0.0696172	0.998285	Unchanged
EPS15	78.5	117.3	94.4	115	108.2	121.8	1.18884	0.100181	0.0751217	0.999216	Unchanged
GLCE	105.85	110.9	100.8	65.7	88.2	106.9	0.821288	0.0988839	-0.0855045	1.00487	Unchanged
RSF1	105.6	112	99.2	60.7	86.6	106.1	0.799874	0.098354	-0.0969786	1.00721	Unchanged
RBM42	113.7	136.4	86.5	76.1	97.9	89.4	0.782531	0.0982174	-0.106498	1.00781	Unchanged
PIGO	136.7	115.8	102.5	43.1	84.5	117.3	0.689859	0.0979272	-0.16124	1.0091	Unchanged
GMDS	126	98	111	65	91.1	108.7	0.790448	0.0975169	-0.102127	1.01092	Unchanged
PHLDB2	79.05	68.9	89.2	91.6	88.1	85.9	1.11997	0.0972254	0.0492049	1.01222	Unchanged
PRKDC	91.25	92.7	89.8	89.1	87.2	91	0.976438	0.0971085	-0.0103552	1.01274	Unchanged
DPYD	85.9	73.5	101.3	94.5	106.7	100.6	1.15765	0.0968089	0.0635782	1.01408	Unchanged
RRM2B	84.5	84.95	85.4	137.2	104.8	84.7	1.28193	0.0962263	0.107864	1.01671	Unchanged
CDH6	84	88.2	92.4	58.5	76.6	87.8	0.842404	0.0961564	-0.0744798	1.01702	Unchanged
CPSF7	125.7	114.1	119.9	62.7	97.8	119.6	0.778704	0.0958475	-0.108627	1.01842	Unchanged
HSBP1	113.4	120	106.8	80.8	99.8	112.5	0.861552	0.0951858	-0.0647185	1.02143	Unchanged
AK3	103.5	99.7	107.3	103.7	84.6	94.15	0.909662	0.0951181	-0.04112	1.02174	Unchanged
PCBP1	105.4	104	102.6	73.3	87.4	106.1	0.855128	0.0945917	-0.0679688	1.02415	Unchanged
LSM2	89.2	102.1	76.3	102	96.5	107.5	1.1435	0.0945251	0.0582353	1.02445	Unchanged
MLEC	94.1	98.8	89.4	98.75	96.8	100.7	1.04942	0.0943167	0.0209475	1.02541	Unchanged
CD74	117.2	132.6	94.1	96.55	100.5	92.6	0.842251	0.0942092	-0.0745586	1.02591	Unchanged
ITGA2	95.4	98.65	101.9	96	95.65	95.3	0.969589	0.0935613	-0.0134121	1.0289	Unchanged
RAB7A	112.45	116.5	108.4	81.1	93.9	114.5	0.858159	0.0930761	-0.0664321	1.03116	Unchanged
SFN	46.6	257.3	131.7	50.5	44.7	47.6	0.327824	0.0930532	-0.48436	1.03127	Unchanged
NIFK	132.3	93.9	110.8	94.55	92.9	96.2	0.841691	0.0930167	-0.0748471	1.03144	Unchanged
POTEF	115.7	119.6	123.5	121.8	96.8	76.3	0.821906	0.0928813	-0.0851777	1.03207	Unchanged
SPP2	56.9	57.5	56.3	105.1	141.4	50.6	1.74048	0.0927922	0.240669	1.03249	Unchanged
GRWD1	123.6	93.4	108.5	81.3	90.6	102.5	0.843011	0.0926632	-0.0741669	1.03309	Unchanged
IGF2BP1	93.5	97.2	100.9	83.15	97.9	68.4	0.855453	0.092395	-0.067804	1.03435	Unchanged
GPX7	113.2	114.2	113.7	119.8	113.5	116.65	1.02595	0.0922046	0.0111243	1.03525	Unchanged
CWC15	103.4	131.1	81	74.8	87.6	81.2	0.772108	0.0921237	-0.112322	1.03563	Unchanged
PTGS1	71.5	86.1	78.8	67.7	74.8	71.25	0.904188	0.0912373	-0.0437413	1.03983	Unchanged
MEX3A	78.85	85.7	72	86.35	90.6	82.1	1.09512	0.0911872	0.0394606	1.04007	Unchanged
SRP9	90.75	102.6	78.9	104.35	95.8	112.9	1.14986	0.0911236	0.0606458	1.04037	Unchanged
MRPL41	106.1	109.3	107.7	94.3	108.1	100.9	0.938719	0.0909733	-0.0274645	1.04109	Unchanged
IGHM	78.8	99.1	114.4	73	92.2	53.8	0.74923	0.0909199	-0.125385	1.04134	Unchanged
LSM3	114.7	101.2	81.5	115.95	109.2	122.7	1.16964	0.0905532	0.068051	1.0431	Unchanged
QTRT2	118.4	107.6	95.1	96.1	95.4	96.8	0.897851	0.0901522	-0.0467957	1.04502	Unchanged
MBD1	127	121.4	124.2	50.5	91.6	125.1	0.717123	0.0898419	-0.144406	1.04652	Unchanged
CDC16	94.5	97.65	100.8	69.2	84.6	97.8	0.85885	0.089338	-0.0660829	1.04896	Unchanged
SOD3	60.6	61.7	62.8	86.65	113	60.3	1.40438	0.0883198	0.147483	1.05394	Unchanged
DCAF1	121.2	103.4	112.3	101.8	108.4	91.8	0.896408	0.0871068	-0.0474941	1.05995	Unchanged
GLT8D1	104.5	107.2	101.8	100.25	103.8	96.7	0.95933	0.0870968	-0.0180319	1.06	Unchanged
ASAP2	135.8	83.6	104.6	82.85	80.3	85.4	0.76713	0.0870697	-0.115131	1.06013	Unchanged
PSIP1	82	78.7	85.3	81.9	105.3	93.6	1.14146	0.0868613	0.057462	1.06117	Unchanged
AHSG	70	72.7	75.4	94.35	116.8	71.9	1.2978	0.0862902	0.113207	1.06404	Unchanged
RPL38	112.3	105.4	98.5	60.7	85.7	104.1	0.79222	0.0861232	-0.101154	1.06488	Unchanged
PHF10	123	83.3	102.1	81.75	91.1	72.4	0.795233	0.0860234	-0.0995054	1.06538	Unchanged
FN3K	99.7	97.05	94.4	93.45	96.1	90.8	0.962906	0.0857421	-0.0164162	1.06681	Unchanged
LAGE3	106.3	84.9	70.8	93.8	111.7	132.4	1.28969	0.0856175	0.110487	1.06744	Unchanged
HIP1R	77.85	85.7	70	97.6	113	78.2	1.23657	0.0853193	0.0922173	1.06895	Unchanged
HSPA4	109.4	130	93.7	93.5	93.5	93.5	0.842089	0.0853063	-0.0746418	1.06902	Unchanged
RFESD	106.4	113.2	120	104.5	108.3	106.4	0.939929	0.085305	-0.0269048	1.06903	Unchanged
MYH14	72.1	168	111.7	63.8	77	70.4	0.600341	0.0852357	-0.221602	1.06938	Unchanged
BTF3	71.6	89.8	109.8	104.1	109.9	114.8	1.21239	0.084536	0.0836421	1.07296	Unchanged
BCL7C	104.9	93.2	84.7	106.2	99.4	111.6	1.12164	0.0844111	0.0498538	1.0736	Unchanged
FLAD1	88.7	87.6	89.8	80	84.35	88.7	0.950958	0.084207	-0.0218385	1.07465	Unchanged
CRYZL1	95.3	102.1	84.4	97	106.7	114.6	1.12952	0.0841753	0.0528956	1.07482	Unchanged
SCYL1	74.1	63.3	84.9	62.6	67.5	57.5	0.843905	0.0837989	-0.0737066	1.07676	Unchanged
DBT	103.1	99.05	95	61.8	83	98	0.817096	0.0837347	-0.0877271	1.07709	Unchanged
TRIM56	91.3	103.9	97.9	103.85	104.1	103.6	1.06295	0.0832592	0.0265119	1.07957	Unchanged
HSPB1	52.9	67.9	82.9	82.4	82.55	82.7	1.21576	0.0829953	0.0848473	1.08095	Unchanged
AGO2	113.7	107.3	97.7	98.35	98.9	97.8	0.925792	0.0829921	-0.0334864	1.08096	Unchanged
RAD23A	85.8	93.55	101.3	85.9	87	84.8	0.918226	0.0828801	-0.0370506	1.08155	Unchanged
AARS2	93	90	96	96.2	97.5	94.9	1.03441	0.0826408	0.0146921	1.08281	Unchanged
RPS12	118.8	112.7	115.75	65.1	91.1	115.9	0.783585	0.0825786	-0.105914	1.08313	Unchanged
C7orf50	131.4	119.7	108	79.1	115.6	100.4	0.821777	0.0822848	-0.0852462	1.08468	Unchanged
RABL3	107.3	120.7	96.8	96.3	94	98.6	0.88947	0.0822555	-0.0508685	1.08484	Unchanged
NIPSNAP2	93.3	99.1	87.5	100.25	96.2	104.3	1.07449	0.0820166	0.0312027	1.0861	Unchanged
ENTPD1	74.7	106.4	87.3	107.9	105.35	102.8	1.17753	0.0819783	0.0709733	1.0863	Unchanged
KLK6	59.7	98.8	79.25	64.3	54.6	59.45	0.750158	0.0819285	-0.124847	1.08656	Unchanged
SVEP1	87.4	80.4	83.9	91.6	88.5	85.4	1.05483	0.0817843	0.0231813	1.08733	Unchanged
SS18L2	87.55	90.1	85	82.2	87	77.4	0.938892	0.0817101	-0.0273843	1.08772	Unchanged
HTRA2	74.3	81.95	89.6	89.6	88.1	91.2	1.09376	0.081703	0.0389206	1.08776	Unchanged
MTX1	112.6	124.1	94.8	95.4	91.3	99.5	0.863348	0.0815023	-0.0638139	1.08883	Unchanged
CHMP1B	141.6	92.9	113	91.65	93.2	90.1	0.791223	0.0814008	-0.101701	1.08937	Unchanged
GNPTAB	94.4	93	91.6	98.7	93.1	104.3	1.06129	0.0811878	0.0258342	1.09051	Unchanged
TSTD1	96.2	114.2	78.4	114.5	110	119	1.1894	0.0811201	0.0753296	1.09087	Unchanged
BMP3	65.8	34.7	52.3	244.5	153.7	49	2.9267	0.0806783	0.466378	1.09324	Unchanged
ZDHHC13	121	88.8	102.7	87.25	92.7	81.8	0.8376	0.0803664	-0.0769633	1.09493	Unchanged
MACROH2A1	88.75	81.2	96.3	85	79.45	73.9	0.895211	0.080366	-0.0480745	1.09493	Unchanged
STX5	109.85	105.5	114.2	87	96.2	109.8	0.889091	0.0802616	-0.0510537	1.09549	Unchanged
FKBP10	111.5	133.3	91.3	75.1	99	89.8	0.785183	0.0801632	-0.105029	1.09602	Unchanged
PTK7	90.5	95.2	92.85	74.3	92.6	83.45	0.898761	0.0799524	-0.0463556	1.09717	Unchanged
MRPL21	105.8	106.2	106	106	103.45	100.9	0.975943	0.0796437	-0.0105754	1.09885	Unchanged
CFHR2	67.75	64.1	71.4	180	116.2	71.3	1.80812	0.0791365	0.257227	1.10162	Unchanged
PYURF	93.9	83.95	74	94.25	91.7	96.8	1.12269	0.0787087	0.0502607	1.10398	Unchanged
KRT15	117.6	154.1	82.8	82.6	82.4	82.2	0.69732	0.078646	-0.156568	1.10432	Unchanged
GPR150	84.9	78.2	94.8	97.1	104.4	89.8	1.12951	0.0785567	0.0528891	1.10482	Unchanged
TMEM263	82.2	74.4	90	87	91	95	1.10706	0.0785291	0.0441696	1.10497	Unchanged
EDF1	116.1	162.8	71.2	61.7	78.2	69.95	0.5994	0.0784313	-0.222283	1.10551	Unchanged
AFG2B	104.6	116.6	96.8	95.95	95.6	96.3	0.905189	0.0780368	-0.0432609	1.1077	Unchanged
IRGQ	113.6	103.5	93.3	94.2	93.15	92.1	0.90029	0.077405	-0.0456176	1.11123	Unchanged
ANXA9	93.3	129.8	111	92.8	94.7	90.9	0.833283	0.0772939	-0.0792072	1.11185	Unchanged
UBA2	118.6	104.3	87.1	79.2	92.7	85.95	0.831774	0.077056	-0.0799946	1.11319	Unchanged
TUBA4A	126.6	89.1	104	84.5	89.9	87.2	0.818267	0.0767261	-0.0871049	1.11506	Unchanged
CNN3	93.3	76.2	84.75	87.5	102.5	119.2	1.21613	0.0765204	0.0849785	1.11622	Unchanged
GORASP2	95.1	107.2	102.2	94.4	96.1	95.25	0.938424	0.0763187	-0.0276011	1.11737	Unchanged
IRF2BPL	96.7	133.2	112.1	65.5	86.1	106.4	0.754386	0.0760566	-0.122406	1.11886	Unchanged
ATP6V1C1	84.4	91.1	97.8	98	97.1	98.9	1.07574	0.0759077	0.0317077	1.11971	Unchanged
DUSP23	128.4	109.5	97.4	95.6	93.1	98.1	0.855353	0.0757446	-0.0678544	1.12065	Unchanged
BAG3	88.3	90	89.15	121.7	106.2	89.3	1.18602	0.0757153	0.0740906	1.12082	Unchanged
BST2	92.3	103.5	81.1	120.5	97.2	155.5	1.34778	0.0757096	0.129619	1.12085	Unchanged
PRRC2C	89	84.1	79.2	84.7	104.7	121.6	1.23266	0.0754211	0.0908431	1.12251	Unchanged
DNAJC9	112.2	115.2	113.7	75.1	94.5	113	0.828496	0.0751395	-0.0817096	1.12413	Unchanged
IGF2R	132	108.6	94.1	77	100.6	87.8	0.792949	0.0748464	-0.100755	1.12583	Unchanged
PFDN4	86.1	89.45	92.8	73.7	88.5	81.1	0.906652	0.0748019	-0.0425595	1.12609	Unchanged
MACC1	155.8	124.7	83.3	59.5	78.2	98.6	0.649533	0.0746195	-0.187399	1.12715	Unchanged
SLC1A5	78.8	118.3	148.7	77.5	80.7	79.1	0.686235	0.0743688	-0.163527	1.12861	Unchanged
C1RL	84.3	70.1	100.3	100.5	100.3	100.7	1.18375	0.0741316	0.0732584	1.13	Unchanged
PYCARD	48.2	132.3	87.7	133.4	127	139.8	1.49217	0.073918	0.173818	1.13125	Unchanged
SNRPA	83.1	93.15	103.2	104.45	100.2	108.7	1.12131	0.0736583	0.0497256	1.13278	Unchanged
MAPKAPK5	115.7	118.5	117.1	58.4	92.4	113.7	0.752918	0.0735924	-0.123252	1.13317	Unchanged
ATP5ME	95.4	99.5	103.6	94.9	93.2	96.6	0.953769	0.0735385	-0.0205569	1.13349	Unchanged
UBXN6	98.9	100	99.45	86.9	99.2	93.05	0.935646	0.0735207	-0.0288884	1.13359	Unchanged
ATP5PO	99.7	99.85	100	66.7	83.3	99.1	0.831581	0.0733132	-0.0800956	1.13482	Unchanged
ZNF618	105.3	88.6	97.1	107.2	105.8	104.4	1.09072	0.0731046	0.0377139	1.13606	Unchanged
HOOK3	112.45	116.2	108.7	80.7	95.9	111.4	0.853713	0.0728545	-0.0686882	1.13754	Unchanged
QTRT1	119	118.6	118.8	61.4	93.9	115.7	0.760382	0.0727492	-0.118968	1.13817	Unchanged
MESD	110.6	101.9	89.2	117.7	105.3	130.1	1.17037	0.0724919	0.0683224	1.13971	Unchanged
INPP4A	88.2	100.5	94.35	87.9	88.4	87.4	0.931638	0.072226	-0.030753	1.14131	Unchanged
PSMB10	55.1	70.4	85.7	75.2	101.9	121.9	1.41572	0.0721478	0.150977	1.14178	Unchanged
SERPINB9	68	116.3	87.1	116.45	112.1	120.8	1.28721	0.0713379	0.109651	1.14668	Unchanged
MAP1LC3A	84.1	84.35	84.6	86.6	109.2	136.8	1.31436	0.0708847	0.118716	1.14945	Unchanged
HACD3	159.2	112.2	82.8	75.9	78.8	77.35	0.655138	0.0707162	-0.183667	1.15048	Unchanged
MIPEP	135.9	201.9	81	75.5	73.4	77.6	0.540831	0.070372	-0.266938	1.1526	Unchanged
PCGF5	110.4	107.3	108.85	98.3	85.4	107.4	0.891441	0.0703256	-0.0499075	1.15289	Unchanged
EPB41L5	83	90.85	98.7	80.4	84.2	82.3	0.905889	0.0703228	-0.0429251	1.1529	Unchanged
VPS13C	93.45	90.8	96.1	94.1	106.2	101.1	1.07508	0.0703101	0.0314427	1.15298	Unchanged
PPFIA1	100.3	104.5	108.7	67.9	86.7	102.4	0.819777	0.0702032	-0.0863044	1.15364	Unchanged
RAB18	110.3	101.55	92.8	92.05	90.1	94	0.90645	0.0701658	-0.0426561	1.15387	Unchanged
COPB1	103.2	104.9	106.6	99.3	94.3	104.3	0.946616	0.0700717	-0.0238262	1.15446	Unchanged
NOL9	95.2	89.6	100.8	89.25	89.6	88.9	0.9375	0.0700653	-0.0280287	1.1545	Unchanged
POLE3	99.9	97.1	94.3	88.9	96.1	81.7	0.915551	0.069922	-0.0383175	1.15539	Unchanged
SMPD4	97.05	98.5	95.6	103.25	97.6	108.9	1.06388	0.0697185	0.0268945	1.15665	Unchanged
WASL	78.4	76.4	74.4	79.6	113.7	152.5	1.50873	0.0695697	0.17861	1.15758	Unchanged
LSAMP	87.15	78.6	95.7	106.6	99.4	91.7	1.13865	0.069366	0.0563902	1.15885	Unchanged
PEA15	89.6	105.3	124.1	90.8	84.3	87.55	0.823354	0.0689149	-0.0844133	1.16169	Unchanged
CDK6	82.15	70.3	94	89.3	106.8	97.6	1.19172	0.068863	0.0761751	1.16201	Unchanged
TMOD2	94.7	87.9	81.1	100.9	91.2	113.3	1.15813	0.0688162	0.0637589	1.16231	Unchanged
PDPR	91.7	129.8	113	91.05	90.7	91.4	0.816592	0.0686184	-0.0879949	1.16356	Unchanged
POLR1C	113.7	111.2	112.45	105.1	98.4	111.8	0.934638	0.067583	-0.0293567	1.17016	Unchanged
TOMM20	95.8	128.2	112.1	94.5	94.6	94.55	0.843945	0.0674749	-0.0736857	1.17086	Unchanged
DHTKD1	191.4	128.6	68.4	62.9	63.05	63.2	0.486998	0.0673862	-0.312473	1.17143	Unchanged
SDHA	84.2	155.8	111.6	76.9	79.3	78.1	0.666382	0.0671391	-0.176277	1.17302	Unchanged
CPNE8	93.65	92.2	95.1	94.4	107.8	101	1.0792	0.0671144	0.0331002	1.17318	Unchanged
SBSN	71	43.9	54.7	216	155.4	59.1	2.53833	0.0669458	0.404547	1.17428	Unchanged
ATP8B1	133.9	112.8	84.5	85.8	83.3	80.8	0.754529	0.066326	-0.122324	1.17832	Unchanged
PBDC1	101.3	104.1	98.5	105.35	107.8	102.9	1.03998	0.0662245	0.0170251	1.17898	Unchanged
ZNF362	83.65	85.1	82.2	86.4	101.7	122.9	1.23929	0.0662101	0.0931732	1.17908	Unchanged
RALYL	107.9	107.8	108	50.2	82.7	103.2	0.729379	0.0656922	-0.137047	1.18249	Unchanged
HMGCL	94.3	96	97.7	71.2	82.3	95	0.862847	0.0654391	-0.0640661	1.18416	Unchanged
LEMD2	98.3	99.9	99.1	82.3	98.3	90.3	0.911201	0.0654357	-0.0403859	1.18419	Unchanged
NUCB2	108.15	105.8	110.5	114.05	109.2	118.9	1.05455	0.0654079	0.0230688	1.18437	Unchanged
NUDT19	112.1	99.45	86.8	85.2	82.2	88.2	0.856712	0.0652346	-0.0671652	1.18552	Unchanged
RAB3IP	101	110.9	91.1	38.5	96.1	68.2	0.669307	0.0651704	-0.174375	1.18595	Unchanged
RPLP0	120.6	109.1	101.9	73.7	87.9	106.9	0.80971	0.0648858	-0.0916702	1.18785	Unchanged
FARSB	91.35	89.4	93.3	74.4	90.3	82.35	0.901478	0.0647927	-0.0450449	1.18847	Unchanged
EIF3K	107	122.4	89.2	86.3	89.4	87.85	0.827213	0.0647667	-0.0823828	1.18865	Unchanged
METAP1	136.9	111.5	93.8	90.2	89.5	90.9	0.790766	0.0645862	-0.101952	1.18986	Unchanged
AKT2	67.3	98.9	80.7	100.1	103.2	97	1.21628	0.0645409	0.0850342	1.19016	Unchanged
PNPT1	130.5	178.1	81.4	76.7	75.7	77.7	0.59	0.0644553	-0.229148	1.19074	Unchanged
WFDC2	81	118.4	143.7	80.7	78.3	79.5	0.695133	0.0641426	-0.157932	1.19285	Unchanged
ATRX	125	107.9	88.3	81.2	90.9	86.05	0.803705	0.0638918	-0.0949034	1.19456	Unchanged
PLCG2	97.8	110.3	122	76.2	103	90.9	0.818237	0.0638659	-0.0871209	1.19473	Unchanged
EIF4A3	94.95	96.3	93.6	83	89	94	0.933825	0.0636942	-0.0297346	1.1959	Unchanged
RRP12	94.1	94.6	93.6	96.55	98.7	94.4	1.02604	0.0634579	0.0111627	1.19751	Unchanged
LCP1	57.2	94.8	120.9	127.25	133.5	121	1.39886	0.0631857	0.145776	1.19938	Unchanged
KCTD1	81.7	70.9	92.5	87	113.1	101.6	1.23093	0.0631666	0.090232	1.19951	Unchanged
POLR2C	95.05	99.5	90.6	99.2	100.1	101	1.05313	0.0631558	0.022482	1.19959	Unchanged
SNX27	118.9	109.5	102.2	100.8	101.7	99.9	0.914701	0.0626482	-0.0387211	1.20309	Unchanged
PURA	98.4	91.9	85.5	95.4	107.6	121.2	1.17549	0.0624229	0.0702187	1.20466	Unchanged
NME3	80.3	127	108	65.5	86.9	76.2	0.725024	0.0622164	-0.139648	1.20609	Unchanged
NUP85	137.1	94.1	110.8	72.9	87.4	97.7	0.754386	0.0622138	-0.122406	1.20611	Unchanged
CD5L	93.9	91.9	92.9	79.35	91.4	67.3	0.854144	0.0621182	-0.0684688	1.20678	Unchanged
CHMP5	75.2	142.1	112.7	62.5	79.8	71.15	0.646818	0.0619638	-0.189218	1.20786	Unchanged
ECSIT	88.7	94.2	83.8	129.2	112.8	91.2	1.24934	0.0619505	0.096682	1.20795	Unchanged
PNKP	118.4	106.8	95.1	90.2	93.5	96	0.873244	0.0613303	-0.0588645	1.21232	Unchanged
CROCC	83.55	85.2	81.9	89.1	109.5	141.4	1.35647	0.0612549	0.132411	1.21286	Unchanged
ARIH1	114.2	88.3	102.5	74.5	92.9	83.7	0.823279	0.0609886	-0.0844531	1.21475	Unchanged
ZHX2	99.8	93.2	96.5	100.45	99.3	101.6	1.04093	0.0609349	0.0174226	1.21513	Unchanged
IGSF8	104.6	62.3	83.1	114.2	138.3	97.5	1.4	0.0608082	0.146128	1.21604	Unchanged
GM2A	58.3	60.35	62.4	64.1	91.95	119.8	1.52361	0.0607795	0.182874	1.21624	Unchanged
SURF4	118.95	117.9	120	55.3	87.3	114.1	0.71935	0.0605745	-0.14306	1.21771	Unchanged
USP9X	95.5	124.4	109.5	80.8	90.3	99.6	0.821797	0.0603779	-0.0852353	1.21912	Unchanged
LRRFIP1	112.65	118.6	106.7	90	109.5	99.5	0.884746	0.0601788	-0.0531813	1.22056	Unchanged
THOC2	132.9	111.9	95.6	91.85	88.5	95.2	0.809489	0.0600229	-0.0917891	1.22168	Unchanged
CHPF2	95.2	71.4	119	56.3	76	65.2	0.691527	0.059791	-0.160191	1.22336	Unchanged
KIF5B	106.9	100.45	94	92.9	91.4	94.4	0.924838	0.0597593	-0.0339342	1.22359	Unchanged
DDOST	110.75	110	111.5	65.8	87.3	107.6	0.78465	0.0597428	-0.105324	1.22371	Unchanged
CNIH4	120.3	98.8	107.8	94.5	98.4	96.45	0.885133	0.0596812	-0.0529914	1.22416	Unchanged
NSUN5	86.9	93.8	80	94.4	94.8	95.2	1.09091	0.0594179	0.0377886	1.22608	Unchanged
IPO13	116.8	115.55	114.3	65.1	90.4	111.4	0.769941	0.0591841	-0.113543	1.22779	Unchanged
NDUFS2	121.2	100.3	109.1	97.3	93.2	101.4	0.88294	0.0591779	-0.0540688	1.22784	Unchanged
FDPS	93.05	100	86.1	84.95	83.7	86.2	0.91295	0.0589425	-0.039553	1.22957	Unchanged
S100A6	60.3	80.75	101.2	50.3	62.3	56.3	0.697214	0.0589219	-0.156634	1.22972	Unchanged
CCT7	102.6	111.1	94.1	92.2	89.1	95.3	0.898635	0.0586623	-0.0464164	1.23164	Unchanged
STX12	86.2	92.1	98	99.25	101.2	97.3	1.07763	0.0585257	0.0324709	1.23265	Unchanged
PMPCA	100.3	95.45	90.6	80.5	86.7	92.5	0.906932	0.0584507	-0.0424252	1.23321	Unchanged
PPP1R8	90.8	92.9	91.85	94.5	118.2	137.7	1.27164	0.0583783	0.104364	1.23375	Unchanged
ACAD9	83.1	148.4	114.8	75.5	79.8	77.65	0.672683	0.0580744	-0.17219	1.23602	Unchanged
CRABP2	198.1	135.5	78.8	68.5	69.1	67.9	0.498303	0.0579483	-0.302507	1.23696	Unchanged
C1QBP	110.9	126.3	99.9	96.85	94.9	98.8	0.86191	0.0577205	-0.0645379	1.23867	Unchanged
SMARCD3	87.6	66	117.4	115.4	121	126.6	1.33948	0.0573166	0.126937	1.24172	Unchanged
MBOAT7	86.75	77.4	96.1	95.6	100.4	98	1.12968	0.0568408	0.0529566	1.24534	Unchanged
MTMR6	91.1	84.5	87.8	94.6	99.4	89.8	1.07745	0.0566208	0.0323966	1.24702	Unchanged
SNRPD1	141.9	83.7	114	80.6	79.15	77.7	0.699205	0.056517	-0.155396	1.24782	Unchanged
NPLOC4	96.6	91.5	86.4	98.6	95.3	101.9	1.0776	0.0564623	0.0324558	1.24824	Unchanged
TMA7	71.1	66.35	61.6	77.1	114.2	166.5	1.79754	0.0561505	0.254678	1.25065	Unchanged
QSOX2	95.85	100.2	91.5	90.6	90.9	90.75	0.946792	0.0561399	-0.0237455	1.25073	Unchanged
ANAPC1	114.9	106.2	96.3	90.8	94	97.7	0.890044	0.0561132	-0.0505885	1.25094	Unchanged
MYL6	105.35	105.1	105.6	109.7	106	113.4	1.04129	0.0559981	0.0175721	1.25183	Unchanged
SRP68	106.3	102	97.7	82.2	91.5	99	0.891176	0.0558342	-0.0500363	1.2531	Unchanged
RNGTT	80.6	79.3	81.9	88.45	95	81.9	1.09739	0.0557183	0.0403628	1.254	Unchanged
MAD2L1	111.4	138.4	94.3	74.6	84	97.3	0.743679	0.0556125	-0.128614	1.25483	Unchanged
PLIN3	87.45	84.9	90	90.7	123.6	144.9	1.36916	0.0555419	0.136455	1.25538	Unchanged
DDX54	162.4	120	78.7	68.3	70.7	73.1	0.587372	0.0547127	-0.231087	1.26191	Unchanged
CCDC6	60.3	73.05	85.8	54.4	60.6	57.5	0.787132	0.0546821	-0.103952	1.26215	Unchanged
NPM3	93.9	115.6	106.8	92.45	93.1	91.8	0.876857	0.0544271	-0.057071	1.26418	Unchanged
DYSF	86.7	90.7	88.7	93.1	91.65	90.2	1.03326	0.053714	0.0142088	1.26991	Unchanged
SLC39A14	89.5	92.8	91.15	96.9	92.3	94.4	1.03712	0.0537049	0.0158283	1.26999	Unchanged
COPE	98.8	103.65	108.5	96.7	93.5	99.9	0.932947	0.0535116	-0.0301428	1.27155	Unchanged
GAR1	141.7	121.9	95.7	91.6	87.1	96.1	0.76482	0.0532986	-0.11644	1.27328	Unchanged
CKMT1A	73.8	76.3	75.05	73.6	60.4	67	0.892738	0.0532714	-0.0492759	1.27351	Unchanged
CRLF1	65.4	52.3	78.5	53.5	48.65	43.8	0.743884	0.0531992	-0.128495	1.27409	Unchanged
PTPRF	75.9	87.2	98.5	75.3	71.6	73.45	0.842317	0.0530178	-0.0745247	1.27558	Unchanged
SART3	85.15	97	73.3	99.55	101.2	97.9	1.16911	0.0527328	0.0678566	1.27792	Unchanged
TRADD	87.8	90.6	89.2	93.5	106.3	124.7	1.21263	0.0526329	0.0837286	1.27874	Unchanged
IFIT1	77.6	73.15	68.7	63.6	69.7	66.65	0.911141	0.0526026	-0.0404142	1.27899	Unchanged
DNAJB12	96.5	96.6	96.7	105.85	98.2	113.5	1.09576	0.0521713	0.0397137	1.28257	Unchanged
THBS2	51.9	37.4	44.65	50.7	77.8	61.5	1.41844	0.0521435	0.151811	1.2828	Unchanged
DOCK6	103.05	110.3	95.8	94.15	92.9	95.4	0.913634	0.0521009	-0.0392277	1.28316	Unchanged
SEMA3C	174.8	83	120.5	70.1	70.2	70.3	0.556701	0.0519601	-0.254378	1.28433	Unchanged
CPOX	91.4	143.2	118.4	86.25	85.6	86.9	0.733003	0.0518452	-0.134894	1.28529	Unchanged
TCEAL3	77.2	76.05	74.9	131.4	81.4	106.4	1.39908	0.0517981	0.145842	1.28569	Unchanged
NCF2	85.9	77.5	81.7	64.8	71.8	78.8	0.878825	0.0517958	-0.0560976	1.28571	Unchanged
CTBS	119.5	121.7	117.3	75.4	115	95.5	0.79749	0.0515977	-0.098275	1.28737	Unchanged
FAM136A	106.6	120.3	84.5	67.1	89.1	78.1	0.752408	0.05155	-0.123546	1.28777	Unchanged
PGM1	74.9	90.3	63.6	86	112.1	99.05	1.29873	0.0512712	0.11352	1.29013	Unchanged
MBD2	106.2	113.4	97.9	88.7	99.9	93.9	0.889764	0.0511519	-0.0507253	1.29114	Unchanged
MRPS24	113.4	113.3	113.35	72.5	88.4	110.1	0.796942	0.0511202	-0.0985735	1.29141	Unchanged
TNXA	79.7	73.3	86.1	108.8	87.2	136.5	1.39063	0.0511091	0.143212	1.2915	Unchanged
RAB10	113.3	127.9	102.7	65.3	84.8	106	0.744693	0.0509587	-0.128023	1.29278	Unchanged
PTBP3	101.05	101.7	100.4	96.1	100.1	92.1	0.951014	0.0509193	-0.0218129	1.29312	Unchanged
DPCD	170.9	86	125.6	77.4	73.5	75.45	0.591765	0.0506753	-0.227851	1.2952	Unchanged
SCEL	65	61.15	57.3	70.4	76.9	63.9	1.15127	0.0506284	0.0611762	1.29561	Unchanged
NRBP1	114.2	110.7	112.45	74.6	93.9	107.6	0.818438	0.0506028	-0.0870143	1.29583	Unchanged
HAX1	90	111	101.3	87.5	90.1	84.9	0.868343	0.0505376	-0.0613088	1.29639	Unchanged
ERLIN1	78.45	82.3	74.6	86.6	105.5	136	1.39409	0.0504913	0.144292	1.29678	Unchanged
PSMD6	111.4	102.1	107.8	101.35	101.4	101.3	0.946312	0.0504609	-0.0239657	1.29704	Unchanged
ANXA4	105.85	102.7	109	88.8	103.4	96.1	0.907889	0.0504408	-0.0419675	1.29722	Unchanged
BRD7	89.95	100.8	79.1	104.45	109.1	99.8	1.1612	0.0502414	0.0649073	1.29894	Unchanged
NDUFAF4	99.65	99.2	100.1	65.4	95.9	81.4	0.811841	0.0502288	-0.0905288	1.29905	Unchanged
COX7C	72.7	83.15	93.6	96	96.3	95.7	1.15454	0.0501623	0.062409	1.29962	Unchanged
UBXN7	122.4	104.9	89.8	76.1	91	83.55	0.790445	0.049595	-0.102129	1.30456	Unchanged
CD180	92.6	91.7	90.8	100.25	107.1	93.4	1.09324	0.0493506	0.038715	1.30671	Unchanged
PALD1	82.35	73.8	90.9	93.6	96.6	90.6	1.13661	0.0489645	0.0556122	1.31012	Unchanged
H6PD	86.45	85.8	87.1	92	111.5	133.7	1.30017	0.048817	0.114001	1.31143	Unchanged
ST13	99.1	104.8	101.95	99.8	93.8	96.8	0.949485	0.0486797	-0.0225119	1.31265	Unchanged
KRT19	46.7	54.55	62.4	63.4	65.4	64.4	1.18057	0.0486669	0.0720911	1.31277	Unchanged
CYB5A	76.8	67.2	86.4	90.15	94.8	85.5	1.17383	0.0480272	0.0696045	1.31851	Unchanged
ZNF622	107.3	112.2	102.4	92.95	82.6	103.3	0.866263	0.0478789	-0.0623503	1.31986	Unchanged
CGGBP1	121.3	107.4	114.35	103.65	98.7	108.6	0.906428	0.0477969	-0.0426669	1.3206	Unchanged
C1S	73.1	68	70.55	132.8	103	78.6	1.48547	0.0475932	0.171864	1.32246	Unchanged
IGLL1	78.9	68.9	90.2	96.15	104.2	88.1	1.21197	0.0473222	0.0834936	1.32493	Unchanged
PTGDS	76.3	100.3	88.3	58.9	78.6	68.75	0.778596	0.0473132	-0.108688	1.32502	Unchanged
CEP170B	93.7	101.25	108.8	60	78.8	94.2	0.767078	0.0472548	-0.11516	1.32555	Unchanged
MOCS3	106	115.2	93.7	89.9	92.6	91.25	0.869324	0.0470885	-0.0608185	1.32709	Unchanged
NECTIN4	58.4	72.25	86.1	90.45	94.4	86.5	1.2519	0.0469101	0.0975707	1.32873	Unchanged
RSL24D1	98.6	100.9	103.2	95.6	92.1	99.1	0.947473	0.0467465	-0.0234333	1.33025	Unchanged
NARS1	122.9	140.2	95.8	90.4	84.8	96	0.755642	0.0465944	-0.121684	1.33167	Unchanged
SNED1	75.5	66.2	84.8	88.7	87.4	86.1	1.15762	0.0465885	0.0635645	1.33172	Unchanged
DDX52	101.6	95.4	89.2	104.05	101.2	106.9	1.09067	0.0465528	0.0376937	1.33205	Unchanged
MCMBP	102.3	101.9	101.5	106	109.2	102.8	1.04024	0.0462204	0.0171317	1.33517	Unchanged
DNM2	88	136.8	109.2	80.05	77.5	82.6	0.719012	0.0462024	-0.143264	1.33534	Unchanged
CMAS	78.2	73.2	83.2	85.2	103	125.1	1.33546	0.0460573	0.125632	1.3367	Unchanged
WASHC1	96.9	97.3	97.1	85.2	95.6	90.6	0.931686	0.045951	-0.0307306	1.3377	Unchanged
SNAPIN	97.2	114	86.5	118.4	112.6	124.2	1.19315	0.0458521	0.0766941	1.33864	Unchanged
SNRPE	105	108	102	75.3	88.1	101	0.839365	0.0456137	-0.0760491	1.3409	Unchanged
CMBL	86.5	99.2	92.85	138.5	100.2	117.6	1.27912	0.0451976	0.106913	1.34488	Unchanged
MED23	120.9	107.9	114.4	107.6	96.7	80.2	0.828963	0.0451869	-0.081465	1.34499	Unchanged
PTPN12	100.4	139.1	117	93.65	90.9	96.4	0.788079	0.0450826	-0.10343	1.34599	Unchanged
SULT1A4	105.5	109.1	101.9	102.5	96.2	99.35	0.941706	0.0449643	-0.0260846	1.34713	Unchanged
SIN3A	106.2	98	102.1	108.45	105.7	111.2	1.06219	0.044913	0.0262038	1.34763	Unchanged
CYTH2	98.25	109.3	87.2	76.2	82.9	87.5	0.836641	0.0444443	-0.0774607	1.35218	Unchanged
AMPD3	91.5	70.8	81.15	89.3	110.1	101	1.23393	0.0444091	0.0912901	1.35253	Unchanged
PSMD4	119.4	126	122.7	58.8	91.7	112.2	0.713665	0.0442051	-0.146506	1.35453	Unchanged
UBLCP1	96.7	110.4	82.5	115.8	110.8	120.8	1.19959	0.0437358	0.0790313	1.35916	Unchanged
SEH1L	103.5	105.9	101.1	73.8	88.5	98.6	0.840258	0.0435857	-0.0755875	1.36066	Unchanged
NDUFA8	125.3	135	115.6	106.15	95.1	117.2	0.847167	0.04354	-0.0720311	1.36111	Unchanged
RTF1	118.9	119.6	119.25	63.9	89.8	111.3	0.740741	0.0435335	-0.130334	1.36118	Unchanged
LAMTOR2	97.85	102.5	93.2	104.3	106	102.6	1.06592	0.0435106	0.0277235	1.36141	Unchanged
PITHD1	98.65	101.6	95.7	106.05	101.2	110.9	1.07501	0.0434432	0.0314136	1.36208	Unchanged
RARS1	128.7	116.2	102.3	63.3	85.9	103.6	0.728111	0.0434195	-0.137803	1.36231	Unchanged
SPARC	88.8	141	111.4	79.6	79.6	79.6	0.699883	0.043417	-0.154975	1.36234	Unchanged
PSMB2	72.5	84.95	97.4	104.05	96.4	111.7	1.22484	0.0431506	0.0880787	1.36501	Unchanged
PAXX	96.5	99.1	97.8	96.1	96.1	96.1	0.982618	0.0431018	-0.00761547	1.3655	Unchanged
TMLHE	87.9	87.9	87.9	95.45	101.2	89.7	1.08589	0.0426628	0.0357871	1.36995	Unchanged
VASN	76.9	87.2	99.7	100.3	106.8	103.55	1.1776	0.0424624	0.0709966	1.372	Unchanged
PSMC4	127.5	114.3	100.4	95.65	92.2	99.1	0.838545	0.0423411	-0.0764738	1.37324	Unchanged
ARAP1	80.8	86.15	91.5	95.6	91.7	93.65	1.08706	0.0423327	0.0362525	1.37332	Unchanged
GLRX3	108.5	106.2	103.9	52	79.5	97	0.7172	0.0423244	-0.14436	1.37341	Unchanged
DSG2	70.5	86.15	101.8	61.5	68.5	65	0.754498	0.0421914	-0.122342	1.37478	Unchanged
EXOSC4	101.55	111.5	91.6	86.4	80.7	92.1	0.850812	0.0420047	-0.0701662	1.3767	Unchanged
MCAM	80.8	75.6	78.2	94.7	106.9	82.5	1.211	0.0418788	0.0831432	1.37801	Unchanged
CDC42EP1	94	83.3	100.8	103.7	105.2	104.45	1.12675	0.041534	0.0518287	1.3816	Unchanged
TMEM126A	115.2	132.3	96.6	90.7	88.2	93.2	0.790759	0.0412135	-0.101956	1.38496	Unchanged
FDXR	91.3	80.85	70.4	92.4	98.2	95.3	1.17873	0.0411145	0.0714129	1.386	Unchanged
EEF1G	104.4	130.3	118.8	59.7	80.4	106.4	0.697313	0.0410725	-0.156572	1.38645	Unchanged
PDLIM4	65.1	79.8	72.45	81.1	100.4	121	1.39176	0.0409292	0.143566	1.38797	Unchanged
S100A14	83.1	91.55	100	45.8	63.9	83	0.70162	0.0407588	-0.153898	1.38978	Unchanged
YIPF4	96.1	104.3	112.5	70.4	81.5	97.4	0.79674	0.0407548	-0.0986833	1.38982	Unchanged
DUSP3	113.25	120.7	105.8	102.95	104.8	101.1	0.909051	0.0403879	-0.0414119	1.39375	Unchanged
EML4	114.5	114.2	114.8	68.8	88.9	107.6	0.772344	0.0402814	-0.112189	1.3949	Unchanged
FCSK	108.1	108.1	108.1	100.35	94.6	106.1	0.928307	0.0399286	-0.0323083	1.39872	Unchanged
CDK11A	146.8	116.2	95.2	84.4	83.7	85.1	0.706868	0.0398898	-0.150662	1.39914	Unchanged
DDX19B	102.2	104.3	106.4	108.55	106.2	110.9	1.04075	0.0398756	0.0173455	1.39929	Unchanged
SEC61B	121.5	103.1	142.2	94	86.5	101.5	0.768811	0.0398204	-0.11418	1.39989	Unchanged
MTPAP	112.6	98.3	84	65.3	84.6	75	0.762631	0.0395734	-0.117685	1.4026	Unchanged
NDUFC2	108.85	108.9	108.8	81.5	91.1	105.3	0.851018	0.0394398	-0.0700611	1.40407	Unchanged
EBNA1BP2	112.25	115.5	109	103.75	98.4	109.1	0.924276	0.0391761	-0.0341982	1.40698	Unchanged
UTP4	115.4	113.2	111.3	66.4	88.3	105.3	0.764931	0.0391504	-0.116378	1.40726	Unchanged
RPS19	83.6	90.55	97.5	101.55	97.4	105.7	1.12148	0.0390997	0.0497915	1.40783	Unchanged
PDHA1	115.3	102.95	90.6	85.75	83	88.5	0.832929	0.0390617	-0.0793922	1.40825	Unchanged
MAGT1	117.7	118.1	118.5	61.9	89.1	108.2	0.731583	0.0388571	-0.135736	1.41053	Unchanged
VIRMA	98.5	109.2	87.8	76.5	87.6	82.1	0.833164	0.0387736	-0.0792694	1.41146	Unchanged
SERPINA7	70	60.8	65.4	86.35	101	71.7	1.32034	0.0386988	0.120685	1.4123	Unchanged
ZMPSTE24	120.6	122	121.3	50.1	84.5	108.7	0.66859	0.03867	-0.17484	1.41263	Unchanged
EXOSC3	84.2	88.7	79.7	90.5	90.2	90.35	1.07304	0.0385857	0.0306161	1.41357	Unchanged
PPP1CB	113.2	108.35	103.5	104	94.1	98.4	0.912167	0.0381991	-0.0399255	1.41795	Unchanged
LPCAT4	100	100.8	101.6	95.2	99.2	91.2	0.944444	0.0380864	-0.0248236	1.41923	Unchanged
CCNY	103.35	105.8	100.9	97.75	94.5	101	0.945815	0.0378644	-0.0241937	1.42177	Unchanged
PPP6C	114.1	112.85	111.6	73.3	90.9	106.1	0.798405	0.0374364	-0.0977768	1.42671	Unchanged
DRG1	110.4	111.75	113.1	67.5	86.9	104.3	0.771663	0.0374066	-0.112572	1.42705	Unchanged
GABARAPL2	93.8	140.9	114.4	81.9	85.2	83.7	0.718419	0.037268	-0.143622	1.42866	Unchanged
BASP1	63.5	66.35	69.2	75	118.6	96.8	1.45893	0.0372227	0.164034	1.42919	Unchanged
MCFD2	76.9	81.55	86.2	72.2	76.6	74.4	0.912324	0.0368805	-0.039851	1.4332	Unchanged
DUSP12	91.35	101	81.7	78.9	77.85	76.8	0.852217	0.0368229	-0.0694499	1.43388	Unchanged
FBLN1	68.5	72.7	70.6	75.4	98.6	87	1.23229	0.0367936	0.0907146	1.43423	Unchanged
TPM4	132.8	127.3	138.3	65.3	91.7	121.6	0.699297	0.0367782	-0.155338	1.43441	Unchanged
OXSM	114.9	115	114.95	105.2	98.2	112.2	0.915181	0.0366804	-0.0384932	1.43557	Unchanged
BORCS6	87.9	74.3	81.1	89.8	90.65	91.5	1.11776	0.0366292	0.048347	1.43617	Unchanged
DAB2	106.4	112.8	100	115.6	114	117.2	1.08647	0.0365597	0.0360162	1.437	Unchanged
ERG28	81.25	90.3	72.2	94.6	91.5	97.7	1.16431	0.0364943	0.0660678	1.43778	Unchanged
SARM1	91.6	90.1	93.1	95.85	93.2	98.5	1.0464	0.0364834	0.0196966	1.4379	Unchanged
EIF6	118.5	105.9	90	73.8	89.9	81.85	0.781011	0.0361987	-0.107343	1.44131	Unchanged
RAB43	99.2	107.7	103.45	78	87.1	98.5	0.849364	0.0360633	-0.0709063	1.44293	Unchanged
DDX39B	83.25	77.7	88.8	89.9	99.9	111.9	1.20801	0.0359247	0.0820698	1.44461	Unchanged
NMRK1	103.6	112.2	119.1	75	86.1	104	0.79158	0.0358838	-0.101505	1.4451	Unchanged
DDX39A	98.6	93.4	88.2	79.8	83.5	88.4	0.898287	0.0357827	-0.0465849	1.44633	Unchanged
MED12	85.9	84.8	87	129	113.3	92.6	1.29957	0.0357236	0.113801	1.44704	Unchanged
SNRPA1	100.8	97.25	93.7	106.7	101	112.4	1.09717	0.0357013	0.0402748	1.44732	Unchanged
ANKFY1	94.9	97.95	101	106.1	101.2	111	1.08321	0.0353837	0.0347109	1.4512	Unchanged
MEAF6	101.25	99.1	103.4	104.5	104.3	104.1	1.03012	0.0353544	0.0128893	1.45156	Unchanged
TCP1	101.05	109.7	92.4	88.55	86.7	90.4	0.876299	0.0353134	-0.0573478	1.45206	Unchanged
PDXK	78.1	91.6	111.6	122.25	111.2	133.3	1.30377	0.0353034	0.1152	1.45218	Unchanged
CCDC12	120.3	124.4	122.35	118.2	120.3	116.1	0.966081	0.0352487	-0.0149865	1.45286	Unchanged
OXSR1	111.7	102.1	96	86	94.8	90.4	0.875403	0.0348084	-0.0577917	1.45832	Unchanged
FKBP4	93.65	95.7	91.6	88	84.6	91.4	0.939669	0.0346633	-0.0270251	1.46013	Unchanged
PDZD11	93.5	115.2	72	127.9	117.2	138.6	1.36694	0.0345847	0.135749	1.46112	Unchanged
PSMD2	117.5	125	121.25	61	88.8	109.2	0.712027	0.0344681	-0.147503	1.46258	Unchanged
ALDH9A1	73	77.9	68.1	81.5	106.1	122.8	1.41735	0.0343933	0.151478	1.46353	Unchanged
LAMP2	96.4	149.8	122.3	84.1	88.2	80	0.684668	0.0339892	-0.16452	1.46866	Unchanged
SCLY	112.7	110.6	108.5	106.9	105.4	108.4	0.966546	0.033986	-0.0147774	1.4687	Unchanged
CAMK2D	72.6	75.65	78.7	87.7	109	136.5	1.46816	0.0338116	0.166775	1.47093	Unchanged
S100A13	136.3	124.2	130.25	113.7	123.5	103.9	0.872937	0.0337799	-0.0590173	1.47134	Unchanged
NBAS	100.95	104	97.9	95.95	97.6	94.3	0.950471	0.0334762	-0.0220613	1.47526	Unchanged
HP1BP3	86.8	85.4	88.2	98	93.55	89.1	1.07776	0.0331641	0.0325241	1.47933	Unchanged
CLYBL	91	91.45	91.9	88.25	86.1	90.4	0.965008	0.0325651	-0.015469	1.48725	Unchanged
UBTD2	113.8	114.2	114	102.95	95.4	110.5	0.90307	0.0321917	-0.0442785	1.49226	Unchanged
BAIAP2L1	114.5	99.1	83.7	76	72.6	79.4	0.766902	0.0320932	-0.11526	1.49359	Unchanged
GET3	110.2	104.1	98	64.1	77.5	95.8	0.760167	0.0320771	-0.119091	1.4938	Unchanged
PAPSS1	115	114.6	115.4	70.5	88.5	106.6	0.769855	0.0320219	-0.113591	1.49455	Unchanged
BOLA2	85.3	96.2	107.1	82.5	76.9	79.7	0.828482	0.0320087	-0.0817168	1.49473	Unchanged
RACK1	110.6	107.3	113.9	61.1	83.8	99.9	0.737794	0.03197	-0.132065	1.49526	Unchanged
SIAE	55	60.4	65.8	68.35	68.8	67.9	1.13162	0.0319512	0.0537016	1.49551	Unchanged
ISOC1	75.85	86.2	65.5	90.6	91.5	91.05	1.2004	0.0319467	0.0793244	1.49557	Unchanged
TSFM	119.3	100.95	82.6	74	73.6	74.4	0.733036	0.031882	-0.134875	1.49645	Unchanged
UGT2B17	93.8	87.6	100	103	102.1	103.9	1.09808	0.0318724	0.0406344	1.49659	Unchanged
GALNT2	98.6	94.7	102.5	93.4	92.2	92.8	0.941176	0.0317901	-0.0263289	1.49771	Unchanged
GPATCH8	89.8	93.3	96.8	98.5	98.9	98.1	1.05573	0.031429	0.0235546	1.50267	Unchanged
SNX6	97.6	97.3	97	108.7	101	116.4	1.11716	0.0312399	0.0481167	1.50529	Unchanged
CPSF1	119	107.2	90.7	83.25	88.4	78.1	0.788104	0.0311784	-0.103417	1.50615	Unchanged
SBNO1	101.25	104.7	97.8	78.4	96.4	85.9	0.858272	0.0310438	-0.0663753	1.50803	Unchanged
FAM210B	109.7	91.1	100.4	125.9	110.4	118.8	1.17895	0.0310108	0.0714957	1.50849	Unchanged
NXT1	102.7	105.95	109.2	101.05	100.5	101.6	0.953752	0.0308329	-0.0205646	1.51099	Unchanged
MRI1	82.7	92.05	101.4	71.1	81.3	76.2	0.827811	0.0307404	-0.0820688	1.51229	Unchanged
WDR13	100.2	92.9	83.2	104.85	104.1	105.6	1.13844	0.0306788	0.0563088	1.51316	Unchanged
DIAPH1	99.1	131.7	117.4	91.05	87.2	94.9	0.784463	0.0306321	-0.105428	1.51382	Unchanged
MCCC2	98	100.85	103.7	78	86.3	96	0.860354	0.0306147	-0.065323	1.51407	Unchanged
PPP1R12A	100.2	103.3	95.4	108.5	104.1	112.9	1.08899	0.0303936	0.0370251	1.51722	Unchanged
ITIH2	82.9	60.6	71.75	88.95	86.1	91.8	1.23972	0.0303856	0.093324	1.51733	Unchanged
ASMTL	63	77.2	98.3	112.8	101.8	107.3	1.34969	0.0303551	0.130233	1.51777	Unchanged
FAM120A	87	90.55	94.1	94.6	99	96.8	1.06902	0.0302778	0.0289869	1.51888	Unchanged
KIAA1522	121.1	100.1	109.1	95.7	94.15	92.6	0.855132	0.0302067	-0.067967	1.5199	Unchanged
PRKRA	91.75	91	92.5	97.7	93.8	101.6	1.06485	0.0301844	0.0272885	1.52022	Unchanged
COASY	112.6	136.8	91.1	76.7	81.3	79	0.696035	0.0300087	-0.157369	1.52275	Unchanged
DNAJC3	100.3	140.1	124.8	90.7	85.8	95.6	0.745071	0.029993	-0.127802	1.52298	Unchanged
TENM4	95.6	94.1	97.1	85.9	93.3	89.6	0.937238	0.0299307	-0.0281499	1.52388	Unchanged
S100A9	75	57.3	66.15	55.2	52	48.8	0.786092	0.0298883	-0.104527	1.5245	Unchanged
DLGAP4	96.05	94.5	97.6	98.4	98.2	98.6	1.02447	0.0298847	0.0104977	1.52455	Unchanged
POLR2L	105.5	100.75	96	109.85	106.1	113.6	1.09032	0.0298844	0.037555	1.52456	Unchanged
SNX3	91.2	93.4	95.6	97.6	109.8	102.3	1.10528	0.0298246	0.0434731	1.52543	Unchanged
IFT27	105.8	95.4	100.6	92.55	91.3	93.8	0.91998	0.0298013	-0.0362216	1.52577	Unchanged
RAMACL	97.25	100.4	94.1	100.9	104.6	102.75	1.05656	0.0297807	0.0238922	1.52607	Unchanged
SERPINB1	64.9	74.6	69.75	76.1	93.6	84.85	1.21649	0.0295765	0.0851076	1.52905	Unchanged
SAR1A	124.9	117.4	121.15	104.95	94.9	115	0.866281	0.0295297	-0.062341	1.52974	Unchanged
PTPN23	88.4	97.8	79	103.4	100.2	106.6	1.16968	0.0295092	0.0680683	1.53004	Unchanged
HERC2	97.5	93.05	88.6	83.7	88	79.4	0.899516	0.0294902	-0.0459909	1.53032	Unchanged
ZC3HAV1L	73.55	64.9	82.2	85.9	98.5	116.6	1.36415	0.0293299	0.134863	1.53269	Unchanged
PLEKHF2	94.4	79.8	105.5	109.9	113.5	117.1	1.21738	0.0293087	0.0854246	1.533	Unchanged
PM20D2	74.45	85.7	63.2	93.45	88	98.9	1.2552	0.0290143	0.0987146	1.53739	Unchanged
VPS16	97.2	96.2	96.7	94.65	95.9	93.4	0.9788	0.0288687	-0.00930586	1.53957	Unchanged
CC2D1A	83.7	86.25	88.8	107.3	91.1	99.3	1.15053	0.028548	0.0608985	1.54442	Unchanged
DNAJA1	118.5	126.4	122.45	61.5	86	109.1	0.698516	0.0284911	-0.155823	1.54529	Unchanged
MRPS25	117.1	107.4	92.2	85.9	86.6	86.25	0.817019	0.0280568	-0.0877677	1.55196	Unchanged
LAMB1	68.5	62.8	74.2	75.4	78.5	81.6	1.14599	0.0279194	0.0591791	1.55409	Unchanged
BRK1	86.8	87.35	87.9	88.5	92.3	90.4	1.03492	0.0278812	0.0149055	1.55469	Unchanged
TSN	91.3	86.25	81.2	100.5	92.2	96.35	1.1171	0.0277196	0.0480926	1.55721	Unchanged
DDT	89.2	121.9	104.3	76.2	82.5	79.35	0.754756	0.0276275	-0.122194	1.55866	Unchanged
SUPT16H	84.9	78.3	91.5	98.65	92.7	104.6	1.16196	0.0276111	0.0651894	1.55892	Unchanged
SPARCL1	128.3	123.15	118	94.7	110.3	72.5	0.751117	0.0271224	-0.124293	1.56667	Unchanged
VAMP3	79.8	81.35	82.9	91.7	103.9	123.3	1.3067	0.027075	0.116176	1.56743	Unchanged
RPS3	102.65	99.4	105.9	92.75	87.3	98.2	0.903556	0.0269831	-0.044045	1.56891	Unchanged
CDKAL1	88.4	85.1	91.7	77.5	80.95	84.4	0.915724	0.0269676	-0.0382354	1.56916	Unchanged
CCT8	103.85	112.5	95.2	89.5	86.4	92.6	0.86182	0.0269091	-0.0645835	1.5701	Unchanged
ERO1A	98.6	121.2	144.9	85.3	84.7	85.9	0.701673	0.0267063	-0.153865	1.57339	Unchanged
NDUFB3	115	117	119	103.9	95.8	112	0.888034	0.0265059	-0.0515703	1.57666	Unchanged
RAB5B	110.2	114.9	112.55	79.7	92	105.1	0.819784	0.0265025	-0.0863007	1.57671	Unchanged
POLDIP3	111.4	132.3	121.85	105.15	103.2	107.1	0.862946	0.0264661	-0.0640163	1.57731	Unchanged
THUMPD1	101.5	104.6	103.05	117.3	108.4	126.2	1.13828	0.0261647	0.05625	1.58228	Unchanged
SFXN1	108.4	123	115.3	65.1	87	101.3	0.730891	0.0258841	-0.136147	1.58697	Unchanged
GMPS	105.1	108.1	111.1	59.4	74.2	97.7	0.713228	0.025764	-0.146771	1.58899	Unchanged
EIF3M	126.5	114.3	105.4	69.1	83.2	101.5	0.733102	0.0256679	-0.134835	1.59061	Unchanged
RPS10	113.5	121.4	103.2	97.3	100.5	94.1	0.863354	0.0254751	-0.0638111	1.59388	Unchanged
CCAR2	91.4	96.3	86.5	99.75	97.9	101.6	1.09136	0.0253908	0.0379667	1.59532	Unchanged
ASH2L	89.35	95.7	83	99.6	100.6	98.6	1.11472	0.0253781	0.0471648	1.59554	Unchanged
NSUN2	112.3	106.4	100.5	57.4	74.4	94.4	0.708647	0.0253625	-0.14957	1.59581	Unchanged
LDHAL6A	104.4	124.8	148.2	88	79	97	0.699523	0.0253383	-0.155198	1.59622	Unchanged
HPF1	94.3	85.9	102.7	77.7	83.8	71.6	0.823966	0.0251754	-0.0840907	1.59902	Unchanged
FNDC1	110.6	74.8	92.7	57.6	62.85	68.1	0.677994	0.025124	-0.168774	1.59991	Unchanged
COPA	102.9	105.7	108.5	97.15	92.6	101.7	0.919111	0.0251161	-0.0366322	1.60005	Unchanged
GTF2E2	105.1	103.9	106.3	99.2	89.8	80.2	0.85379	0.0249212	-0.0686489	1.60343	Unchanged
TPP2	111.6	111.2	110.8	99.1	91.6	106.6	0.891187	0.0246457	-0.0500311	1.60826	Unchanged
EPN1	70.2	74.75	79.3	81.9	99.4	90.65	1.21271	0.0245954	0.0837566	1.60915	Unchanged
ITGA11	88.4	93.1	90.75	94	97.35	100.7	1.07273	0.024566	0.0304893	1.60967	Unchanged
MTREX	96.7	102.1	91.3	87.95	88.1	87.8	0.909514	0.0242698	-0.0411906	1.61493	Unchanged
STRAP	105.85	105.7	106	97.65	92.6	102.7	0.922532	0.024129	-0.0350186	1.61746	Unchanged
ERMP1	108.65	111.3	106	63.6	78.7	98.2	0.737843	0.0241232	-0.132036	1.61757	Unchanged
C17orf75	121.3	113.6	102.6	96.35	99.6	93.1	0.856444	0.0240877	-0.0673008	1.6182	Unchanged
CHERP	100.25	103.1	97.4	105.45	104	106.9	1.05187	0.0239957	0.0219622	1.61987	Unchanged
CUL5	120.9	112.8	116.85	75.6	88.4	107	0.773071	0.0239712	-0.111781	1.62031	Unchanged
IDH1	62.4	95.5	77.3	113.1	101.1	107.1	1.36607	0.0239226	0.135473	1.62119	Unchanged
RAB8A	100.6	103.8	107	79.1	87.1	97.5	0.846821	0.02391	-0.0722085	1.62142	Unchanged
ATM	68.7	70.5	69.6	91.25	104.5	78	1.31106	0.0238268	0.117624	1.62293	Unchanged
UAP1	95.8	96.7	94.9	100.6	97.8	103.4	1.0501	0.0237497	0.0212325	1.62434	Unchanged
ZFAND1	97.4	101.2	105.3	94.9	94.85	94.8	0.936328	0.0237355	-0.0285721	1.6246	Unchanged
ERLIN2	76.95	85	68.9	90.1	105.6	121.3	1.37319	0.0235919	0.137729	1.62724	Unchanged
ALDH1A3	100.1	101.2	99	78.2	86.45	94.7	0.863636	0.0234192	-0.0636691	1.63043	Unchanged
DSTN	92.1	81.9	99.3	109.1	102.4	115.3	1.19576	0.0233691	0.0776424	1.63136	Unchanged
FKBP5	90	84.9	79.8	94.3	92.5	93.4	1.10012	0.0233669	0.0414392	1.6314	Unchanged
SCCPDH	84.2	81.3	87.1	104.9	114.5	91.6	1.2312	0.0233627	0.090327	1.63148	Unchanged
RAB6B	68.8	84.6	98.8	107.6	110.3	108.95	1.296	0.0229562	0.112603	1.6391	Unchanged
C8A	128.5	115.35	102.2	90.55	97.8	83.3	0.785002	0.0229514	-0.105129	1.63919	Unchanged
PSMD11	98.55	100.4	96.7	94.55	93	96.1	0.959411	0.0227206	-0.0179951	1.64358	Unchanged
DCK	121.2	99.8	146.7	83.1	79.2	87	0.677998	0.0226883	-0.168771	1.6442	Unchanged
UBR5	107.35	104.1	110.6	67.1	82.6	96.7	0.765099	0.0224746	-0.116283	1.64831	Unchanged
PDGFRB	72.7	89.6	105.1	113.2	116.85	120.5	1.31096	0.0222803	0.117589	1.65208	Unchanged
STK4	116.5	112.3	108.1	85.9	104.3	96	0.84951	0.0222693	-0.0708314	1.65229	Unchanged
SRPRB	97.3	96.05	94.8	106.8	100.5	113.1	1.11192	0.0220817	0.0460739	1.65597	Unchanged
RCN1	100.9	100.7	101.1	77.5	95	86.25	0.854807	0.0220769	-0.0681321	1.65606	Unchanged
TUBGCP3	88.2	81.1	95.3	98.4	103	100.7	1.14172	0.0220376	0.0575609	1.65684	Unchanged
ABCF3	89.6	125	110.7	75.7	80.7	78.2	0.72118	0.0217969	-0.141956	1.66161	Unchanged
PARP4	115.7	116.4	115	83	95.4	107.3	0.823106	0.0217823	-0.0845444	1.6619	Unchanged
AHNAK	107.95	115.5	100.4	94.5	95.8	95.15	0.881427	0.0215004	-0.0548139	1.66755	Unchanged
PPIP5K2	84.5	84.15	83.8	99.5	108.3	90.3	1.18083	0.0214926	0.0721866	1.66771	Unchanged
SRPRA	88.1	97.9	107.7	81	81.5	81.25	0.829928	0.0211574	-0.0809593	1.67454	Unchanged
OPTN	57.9	68.25	78.6	82.9	104.3	93.6	1.37143	0.0209961	0.137173	1.67786	Unchanged
SOS1	121.4	115.1	118.25	80.1	91.8	108.4	0.790134	0.0209613	-0.102299	1.67858	Unchanged
PLXDC2	94.1	89.9	98.3	100.4	105.9	111.4	1.1254	0.0209142	0.0513063	1.67956	Unchanged
ITGAX	79.7	74.8	77.25	92.8	136.7	115.3	1.48781	0.0208828	0.172548	1.68021	Unchanged
RP2	106.65	106.1	107.2	103.6	101.9	105.3	0.971402	0.0208471	-0.0126011	1.68095	Unchanged
BLOC1S5	130.1	115	102	87.6	94.4	91	0.786517	0.0208405	-0.104292	1.68109	Unchanged
LRP1	83.4	80.7	82.05	93.7	114.7	129	1.37071	0.0208065	0.136945	1.6818	Unchanged
CPZ	78.3	67.6	91.8	103.4	110.6	96.2	1.30501	0.020614	0.115613	1.68584	Unchanged
GP9	118.1	112.35	106.6	142	122.1	132.05	1.17534	0.0205894	0.0701653	1.68636	Unchanged
KRT7	51.2	53	54.8	55.6	59.5	57.55	1.08585	0.0205788	0.0357695	1.68658	Unchanged
UCHL5	98.35	103.6	93.1	90	88.5	89.25	0.907473	0.0205304	-0.0421661	1.6876	Unchanged
PRDX3	91.4	84.9	78.4	98.45	102.9	94	1.1596	0.0203827	0.064308	1.69074	Unchanged
EEF2	123.4	118.1	120.75	63.8	86.1	105	0.703658	0.0203543	-0.152639	1.69134	Unchanged
LAMA1	73.5	69.2	77.8	79.6	81.9	84.2	1.11429	0.0202979	0.0469966	1.69255	Unchanged
NDUFB7	110.7	111.8	111.25	70.3	99.8	87	0.770337	0.0201791	-0.113319	1.6951	Unchanged
ERGIC1	99.3	98.3	98.8	57.2	87.7	72.45	0.7333	0.0201462	-0.134719	1.69581	Unchanged
PLEKHA5	77.35	86.3	68.4	95.85	101.7	90	1.23917	0.0200336	0.0931318	1.69824	Unchanged
DNM1L	100.5	98.7	96.9	103	104.7	101.3	1.04357	0.0198113	0.0185201	1.70309	Unchanged
PSMA1	85.8	92.5	99.2	107.9	102.1	113.7	1.16649	0.0197756	0.0668797	1.70387	Unchanged
BNIP1	113.4	108.85	104.3	92.45	84.2	100.7	0.849334	0.0196786	-0.0709215	1.70601	Unchanged
DNAJC5	104.1	150.7	123.3	84.7	80.8	88.6	0.672044	0.0196716	-0.172602	1.70616	Unchanged
S100A8	67.2	49.2	58.2	42.6	42.5	42.4	0.730241	0.019557	-0.136534	1.7087	Unchanged
TAF9B	87.5	78.9	97.5	104.45	106	102.9	1.18738	0.0194791	0.0745903	1.71043	Unchanged
CSNK2A2	102.45	106.1	98.8	97	94.3	95.65	0.933626	0.0194578	-0.029827	1.71091	Unchanged
AFG3L2	111.3	102.25	93.2	56	73.1	85.8	0.70057	0.0193171	-0.154548	1.71406	Unchanged
LHPP	75	73.45	71.9	82.3	96.2	106.7	1.2943	0.0192987	0.112036	1.71447	Unchanged
NDUFA13	106.2	103.55	100.9	113.25	108.4	118.1	1.09367	0.0192026	0.0388881	1.71664	Unchanged
TNFAIP8	96.7	104.1	110.6	89.3	91.15	93	0.878131	0.0191165	-0.0564407	1.71859	Unchanged
PHIP	98.8	103.5	94.1	90.1	90.5	90.9	0.915992	0.0190567	-0.0381084	1.71995	Unchanged
WDR83	79.2	86.65	94.1	99.85	99.1	100.6	1.15234	0.0189504	0.0615795	1.72238	Unchanged
EIF4G3	108.8	105.2	101.6	79.3	89.3	96.8	0.840938	0.0189336	-0.0752361	1.72277	Unchanged
LDB1	96.55	100.7	92.4	90.5	85.6	88.05	0.911963	0.0189227	-0.0400229	1.72302	Unchanged
ZNF146	101.5	108.9	95.6	82.8	91.4	74.2	0.811765	0.0188916	-0.0905698	1.72373	Unchanged
HBQ1	109.2	90	123.8	72.75	82.9	62.6	0.675697	0.0188138	-0.170248	1.72552	Unchanged
IPO7	124.5	101.5	113.8	92.25	89.5	95	0.81445	0.0185335	-0.0891357	1.73204	Unchanged
CYRIA	94.65	90	99.3	104.45	101.5	107.4	1.10354	0.0184231	0.0427878	1.73464	Unchanged
LZTS2	124.8	107.7	116.25	100.9	101.8	100	0.867957	0.0182428	-0.0615018	1.73891	Unchanged
BDH2	78.95	89.5	68.4	96.9	97.9	98.9	1.24003	0.0181591	0.0934306	1.74091	Unchanged
DCTPP1	104.05	105.4	102.7	100.3	98.7	101.9	0.96396	0.0180643	-0.0159412	1.74318	Unchanged
RAB27B	116.8	93.3	106.6	87.5	82.8	78.1	0.784338	0.0179671	-0.105496	1.74552	Unchanged
MANF	89.9	94.2	98.5	109.95	102.3	117.6	1.1672	0.0179608	0.0671443	1.74567	Unchanged
NCK2	92.3	92.05	91.8	99.8	111.7	120.4	1.20188	0.0179086	0.0798622	1.74694	Unchanged
ALKBH4	123.2	100.2	109.8	90.25	90.9	89.6	0.812575	0.0178293	-0.0901365	1.74887	Unchanged
FOXK1	94.6	90.8	98.4	64.4	85.1	74.75	0.790169	0.0177921	-0.10228	1.74977	Unchanged
TMX4	74.7	68.2	81.2	90.4	108.3	124.8	1.44355	0.0177571	0.159432	1.75063	Unchanged
MYO1C	80.8	88.4	94.7	123.4	100.6	112.1	1.27359	0.017749	0.105029	1.75083	Unchanged
POLR2A	90.4	94.5	86.3	98.1	99.3	96.9	1.08518	0.0177306	0.0355006	1.75128	Unchanged
FUCA1	74.4	79.3	84.2	91.4	102.6	116.2	1.30391	0.0176516	0.115247	1.75322	Unchanged
TAPBPL	100.4	104.35	108.3	88.8	98	93.4	0.895065	0.0176259	-0.0481456	1.75385	Unchanged
NPEPL1	80.1	84.4	88.7	69.3	77.7	73.5	0.870853	0.0174089	-0.0600551	1.75923	Unchanged
PRKD3	92	105.7	78.3	63.2	66.45	69.7	0.722283	0.0173739	-0.141293	1.7601	Unchanged
PLEKHM2	88.4	77.9	83.8	134.7	115.4	99.7	1.39864	0.0173438	0.145706	1.76085	Unchanged
TUBAL3	110	112.6	115.2	57.3	79.2	95.5	0.686797	0.0171284	-0.163172	1.76628	Unchanged
DDX42	105.5	93.4	84.1	113.95	114.5	113.4	1.20795	0.0170551	0.0820491	1.76815	Unchanged
PSMA2	82.2	89.2	96.2	106.85	100.2	113.5	1.19787	0.0169899	0.0784097	1.76981	Unchanged
DDX3X	113	125.1	103.2	92.3	88.2	96.4	0.81131	0.0168506	-0.0908133	1.77339	Unchanged
STK10	96.9	92.5	101.3	121	113.3	105.5	1.1689	0.0167536	0.0677783	1.77589	Unchanged
CLPB	73	80.5	88	95	94.35	93.7	1.17205	0.0166625	0.068946	1.77826	Unchanged
SON	106.9	113.8	110.35	103.5	102.1	104.9	0.937925	0.0166618	-0.027832	1.77828	Unchanged
GALNS	127.55	133.5	121.6	110.2	102.9	117.5	0.863975	0.0165934	-0.0634989	1.78006	Unchanged
LSM7	88.7	93.4	84	110.4	99.6	121.2	1.24464	0.0165913	0.0950455	1.78012	Unchanged
UTP14A	122.6	121.3	121.95	68.5	89.2	105.5	0.719421	0.0165444	-0.143017	1.78135	Unchanged
SNX2	94.1	105.2	84.9	113.75	115	112.5	1.20074	0.0161994	0.0794486	1.7905	Unchanged
FHIP2A	94.9	101	109.1	88.2	86.9	89.5	0.867541	0.0161219	-0.06171	1.79258	Unchanged
TGFBR3	90.9	88.6	93.2	95.35	96	94.7	1.04895	0.0160663	0.0207568	1.79408	Unchanged
CLDN6	72	68.2	75.8	52	58.3	64.6	0.809722	0.0160601	-0.0916639	1.79425	Unchanged
NR2C2AP	103.4	138.1	116.9	69	80.9	91.7	0.674107	0.0159324	-0.171271	1.79772	Unchanged
GTF3C4	95.3	92.9	97.7	90.7	91.2	90.2	0.951731	0.0156881	-0.0214856	1.80443	Unchanged
SEC24B	117.4	117.8	117.6	106.05	99.9	112.2	0.901786	0.0156707	-0.0448966	1.80491	Unchanged
LMCD1	60.2	73.9	67.05	81.7	107.8	94.75	1.41312	0.0156101	0.15018	1.80659	Unchanged
BTF3L4	95.5	100.85	106.2	86.55	81.2	91.9	0.858205	0.0153422	-0.0664088	1.81411	Unchanged
SRPX	71.8	60.2	66	93.8	107.3	80.3	1.42121	0.0152921	0.152659	1.81553	Unchanged
CCZ1B	109.9	108.3	109.1	99.7	94.8	104.6	0.913841	0.0152605	-0.0391296	1.81643	Unchanged
SNX18	105.6	103.2	104.4	63.7	91.7	77.7	0.744253	0.0150907	-0.128279	1.82129	Unchanged
LAD1	80.85	73.3	88.4	101.3	93.1	97.2	1.20223	0.0150201	0.0799862	1.82333	Unchanged
NRAS	112.1	111.55	111	78.3	91	100.8	0.807112	0.0149716	-0.0930662	1.82473	Unchanged
EMC3	131.3	104.3	118	90.45	85.6	95.3	0.767393	0.014823	-0.114982	1.82906	Unchanged
PFN2	103.5	116	109.75	89.3	99.4	94.35	0.859681	0.0146951	-0.0656626	1.83283	Unchanged
ITGAM	80.4	77.6	79	81.3	82.3	83.3	1.04177	0.0146588	0.0177727	1.8339	Unchanged
VAV2	104.7	106.2	107.7	53.1	73.7	88.6	0.676083	0.0145439	-0.17	1.83732	Unchanged
NT5DC4	99.7	104.6	109.5	54	72.7	87.1	0.681326	0.0144666	-0.166645	1.83963	Unchanged
SLK	75.9	80.4	84.9	88.1	96.7	92.4	1.14925	0.0144266	0.0604159	1.84084	Unchanged
MAP4	63.1	77	90.9	104.05	104.9	103.2	1.3513	0.0140953	0.130751	1.85093	Unchanged
RBM33	109.1	94.6	81.1	124.4	130.2	118.6	1.31039	0.0140562	0.117402	1.85213	Unchanged
USP15	104.8	125.7	114	93.35	90	96.7	0.812917	0.0138478	-0.0899536	1.85862	Unchanged
EMG1	102.15	101.3	103	96.15	99.1	93.2	0.941263	0.0138274	-0.0262891	1.85926	Unchanged
LRG1	70.7	63	66.85	86.8	96.2	77.4	1.29843	0.0136169	0.113418	1.86592	Unchanged
VBP1	97.7	94.8	91.9	84.2	89.7	86.95	0.917194	0.0136126	-0.0375388	1.86606	Unchanged
CCN5	50.8	51.9	49.7	75.75	88.4	63.1	1.49114	0.0135968	0.173519	1.86656	Unchanged
VTI1B	106	99.95	93.9	86.2	89.1	87.65	0.876938	0.0133363	-0.0570309	1.87496	Unchanged
KHDRBS1	90	93.6	86.4	103.25	97.6	108.9	1.14722	0.0133213	0.0596476	1.87545	Unchanged
C6orf132	77.9	84.8	91.7	70.2	71.9	71.05	0.837854	0.0133208	-0.0768318	1.87547	Unchanged
SMARCA5	102.4	107.5	97.3	91.85	93.4	90.3	0.896973	0.0132905	-0.0472208	1.87646	Unchanged
PRRC1	74.6	84.3	94	105	101.1	108.9	1.24555	0.0132749	0.0953617	1.87697	Unchanged
TRIP13	85.1	98.15	111.2	72.5	72.1	72.3	0.736628	0.0132615	-0.132752	1.87741	Unchanged
CEBPZ	115.9	122.3	119.1	108.1	103.6	112.6	0.907641	0.013022	-0.0420861	1.88532	Unchanged
COL5A3	104.1	111.8	96.4	140.8	119.6	130.2	1.25072	0.0130215	0.0971603	1.88534	Unchanged
FAM114A1	115.3	127.3	103.3	86.8	93.9	90.35	0.783608	0.0129883	-0.105901	1.88645	Unchanged
CFHR3	102.9	108.95	115	96.85	97.3	96.4	0.88894	0.0129731	-0.0511276	1.88696	Unchanged
PLPBP	103.2	99	101.1	92.2	97.1	94.65	0.936202	0.0128839	-0.0286305	1.88995	Unchanged
FREM2	50.35	46.3	54.4	60.1	58.85	57.6	1.16882	0.0127513	0.067747	1.89445	Unchanged
S100P	89.3	77.7	83.5	93.6	99.5	96.55	1.15629	0.0127497	0.0630658	1.8945	Unchanged
CASP8	131.7	140.5	122.9	105.2	95.4	115	0.798785	0.0126205	-0.09757	1.89892	Unchanged
VDAC3	96.25	102.2	90.3	83.65	81.8	85.5	0.869091	0.0124202	-0.0609348	1.90587	Unchanged
TLN1	78.7	87.3	83	92.4	105.8	99.1	1.19398	0.012417	0.0769956	1.90598	Unchanged
MLLT1	88.95	78.4	99.5	66.1	70	60.9	0.738242	0.0123565	-0.131801	1.9081	Unchanged
GPD1L	100	91	95.5	104.4	104.9	104.65	1.09581	0.0122647	0.0397359	1.91134	Unchanged
MMP9	81.9	62.2	72.05	89.7	104.8	97.25	1.34976	0.0122588	0.130256	1.91155	Unchanged
ZMYM3	73.55	82.5	64.6	92.6	95.4	89.8	1.25901	0.0122417	0.100028	1.91216	Unchanged
INPP5D	76.7	78.25	79.8	135.2	115.8	97.9	1.48626	0.0122176	0.172095	1.91301	Unchanged
GDF15	91.2	90.9	91.5	87.4	83.75	80.1	0.918311	0.0121876	-0.03701	1.91408	Unchanged
GBF1	113.3	107.9	110.6	104.5	103.2	105.8	0.944846	0.0121617	-0.0246388	1.91501	Unchanged
UBA3	96.75	98.7	94.8	74.5	88.8	81.65	0.843928	0.0121261	-0.0736948	1.91628	Unchanged
LGI4	78.9	76	81.8	85.3	86.5	84.1	1.08112	0.0120933	0.033872	1.91745	Unchanged
APEH	98.7	100.35	102	96.65	97.4	95.9	0.963129	0.0120516	-0.0163155	1.91896	Unchanged
UBE2M	108.5	105.9	111.1	70.7	80.9	95.6	0.759447	0.0120503	-0.119503	1.919	Unchanged
ATP5F1A	109.1	101.9	94.7	63.6	76.6	85.3	0.737651	0.0120084	-0.132149	1.92052	Unchanged
DHX15	103.2	107.1	99.3	91.05	86.6	95.5	0.882267	0.0118299	-0.0543997	1.92702	Unchanged
DHX37	101.5	106.55	111.6	93.4	97.3	89.5	0.876584	0.0116918	-0.0572066	1.93212	Unchanged
TMEM97	79.35	75.9	82.8	85.7	86.85	88	1.09452	0.0116659	0.0392229	1.93308	Unchanged
TPD52	83	85.2	87.4	90.6	99.1	95.7	1.11659	0.0116215	0.0478931	1.93474	Unchanged
ENY2	112.1	126	119.05	104.35	105.8	102.9	0.876522	0.0115193	-0.0572369	1.93857	Unchanged
CISD2	104.85	113.5	96.2	79.9	87.9	70.5	0.75759	0.011518	-0.120566	1.93862	Unchanged
OGA	86.95	90	83.9	96.4	92.5	94.45	1.08626	0.0114971	0.0359324	1.93941	Unchanged
DHRS7	104.95	109.8	100.1	120	125.4	114.6	1.1434	0.0114666	0.0581988	1.94057	Unchanged
MASP2	71.3	56.7	85.9	113.7	97.9	105.8	1.48387	0.0113823	0.171396	1.94377	Unchanged
NIP7	130.2	114.1	101.7	88.4	81.4	84.2	0.734104	0.0112888	-0.134242	1.94735	Unchanged
SELENBP1	82.9	82.5	82.7	115.7	99.4	130.6	1.39339	0.011272	0.144073	1.948	Unchanged
URB1	89.95	92.6	87.3	112.1	98.6	104.6	1.16843	0.0112565	0.0676015	1.9486	Unchanged
LGALS3BP	55.6	70.35	85.1	106.1	98.3	102.2	1.45274	0.0112204	0.162187	1.94999	Unchanged
DHX38	76.9	84.5	69.3	104.9	93	113.9	1.35154	0.0112173	0.130829	1.95011	Unchanged
TAF5	99.5	96.1	102.9	92.4	92.4	92.4	0.928643	0.0112091	-0.0321511	1.95043	Unchanged
EIF2A	90.9	97.75	104.6	75.7	85.1	80.4	0.822506	0.0112044	-0.0848607	1.95061	Unchanged
FCGBP	55.8	50.3	53.05	69	59.7	64.35	1.21301	0.0111496	0.0838632	1.95274	Unchanged
IFI44L	109.9	109.25	108.6	92.7	77.9	62.6	0.711518	0.011143	-0.147814	1.953	Unchanged
SNRPB2	103	103.85	104.7	90.65	84.4	96.9	0.872894	0.0111319	-0.0590387	1.95343	Unchanged
EIF3L	124.4	122.3	123.35	66.4	87.7	102.3	0.692879	0.0110965	-0.159342	1.95481	Unchanged
EIF2B5	104.4	104.3	104.35	70.6	92.4	81.5	0.781025	0.011071	-0.107335	1.95581	Unchanged
PTER	92.5	82.15	71.8	108.3	101.4	115.2	1.31832	0.0109709	0.120021	1.95976	Unchanged
SWAP70	85.3	91.5	88.4	105.9	113.8	98.3	1.1991	0.0108675	0.0788536	1.96387	Unchanged
ANXA2	121.15	135.5	106.8	84.8	93.9	89.35	0.737515	0.010802	-0.132229	1.9665	Unchanged
PCOLCE	107.7	104.8	101.9	87.1	92.25	97.4	0.880248	0.0106224	-0.0553949	1.97378	Unchanged
MED10	113.9	122.7	118.3	100.45	93.3	107.6	0.849112	0.0105775	-0.0710348	1.97562	Unchanged
EHD3	75.3	83.4	92.8	104	115.7	128.8	1.38569	0.0105305	0.141665	1.97755	Unchanged
SUCLG1	92	93.25	94.5	73.1	85.8	79.45	0.852011	0.0104793	-0.0695549	1.97967	Unchanged
PAWR	95.95	93	98.9	101.9	102.3	102.7	1.06618	0.010468	0.0278307	1.98014	Unchanged
SUDS3	104.5	113.8	109.15	100.2	97.2	98.7	0.90426	0.0103769	-0.0437066	1.98393	Unchanged
CLIC5	69.8	74.1	78.4	64.9	64.8	64.85	0.875169	0.0101868	-0.0579082	1.99196	Unchanged
UBA7	81.5	87.5	93.5	106.4	100	112.8	1.216	0.0101347	0.0849336	1.99419	Unchanged
A1BG	68.9	58.6	63.75	88.6	98.9	78.3	1.3898	0.0100814	0.142954	1.99648	Unchanged
FLII	98.4	97	97.7	99.7	99.1	100.3	1.02047	0.00991021	0.00880059	2.00392	Unchanged
MED30	103.55	106.6	100.5	87.4	92.1	96.2	0.887494	0.00982721	-0.0518346	2.00757	Unchanged
EXOC2	122.2	121.3	121.75	73.4	91.6	102.9	0.73347	0.00976409	-0.134618	2.01037	Unchanged
VANGL1	104.5	136	118.7	72.2	89.5	79.1	0.670379	0.00960504	-0.17368	2.0175	Unchanged
USP47	90.1	88	85.9	105.5	113.2	97.8	1.19886	0.00957016	0.0787698	2.01908	Unchanged
EXOC8	96.5	97.1	95.9	98.7	99.5	97.9	1.0228	0.00946591	0.00978984	2.02384	Unchanged
SF3B3	104.8	105.8	103.8	95.3	91.1	99.5	0.909351	0.00946035	-0.0412684	2.02409	Unchanged
UPF2	105.2	99.6	102.4	107.9	109.25	110.6	1.06689	0.00941445	0.0281215	2.0262	Unchanged
MRAS	93.5	78	85.75	103.2	101.6	104.8	1.2035	0.00939428	0.0804456	2.02714	Unchanged
SGF29	86.35	80.7	92	97.3	104.6	101.8	1.17236	0.00937079	0.0690612	2.02822	Unchanged
FKBP9	78.3	85.8	93.3	108.9	101.6	116.2	1.26923	0.00936631	0.103541	2.02843	Unchanged
DGCR8	90.45	96.2	84.7	103.7	105.3	102.1	1.14649	0.00918919	0.0593702	2.03672	Unchanged
PPP1R21	104.4	96.6	87.6	117.35	112.9	121.8	1.21985	0.00914245	0.086308	2.03894	Unchanged
TIMP3	80.1	77.6	75.1	54.55	64.6	44.5	0.702964	0.00911212	-0.153067	2.04038	Unchanged
AP3D1	93.4	92.6	91.8	101	97.6	105.2	1.09359	0.00908338	0.0388555	2.04175	Unchanged
MDN1	87.85	88.7	87	82.8	84.2	85.6	0.958452	0.00907388	-0.0184297	2.04221	Unchanged
HACD4	113.3	123.9	102.7	73.6	91.3	82.45	0.727714	0.00900019	-0.138039	2.04575	Unchanged
S100A12	70.8	59.3	65.05	53.3	51.6	49.9	0.793236	0.00888103	-0.100598	2.05154	Unchanged
PCNT	90.3	92.2	94.1	74.7	85	79.85	0.866052	0.00879439	-0.062456	2.05579	Unchanged
RPL10	107.3	115.7	98.9	70.9	88.9	78.9	0.741535	0.00878882	-0.129869	2.05607	Unchanged
RNF20	120.7	123	121.85	73.2	90.9	102.2	0.728491	0.00871093	-0.137576	2.05994	Unchanged
DARS1	112.4	114.6	110.2	61.9	78	92.5	0.689205	0.00867745	-0.161651	2.06161	Unchanged
SRXN1	115.2	122.5	104	78.3	85.8	94.3	0.756219	0.00866102	-0.121352	2.06243	Unchanged
RDH14	101	100.3	100.65	101.7	101.4	102	1.01043	0.00844285	0.00450717	2.07351	Unchanged
GPS1	92.2	96.3	88.1	105.1	101.2	109	1.13991	0.00841911	0.0568718	2.07473	Unchanged
XRN1	111	124	100.3	80.7	86.9	83.8	0.749776	0.00841706	-0.125068	2.07484	Unchanged
PPWD1	124.2	108.5	116.35	98.4	98.5	98.45	0.846154	0.00841298	-0.0725507	2.07505	Unchanged
KPNA6	102.2	102.15	102.1	99	93.9	96	0.942731	0.00839272	-0.0256121	2.0761	Unchanged
PALLD	64	92.4	78.2	112.35	107.8	116.9	1.4367	0.00829152	0.157366	2.08137	Unchanged
NUDC	81.6	83.75	85.9	88.4	92.1	90.25	1.07761	0.00827437	0.0324624	2.08226	Unchanged
FKBP3	108.8	105.8	107.3	122.6	116.1	129.1	1.14259	0.00825157	0.0578907	2.08346	Unchanged
THTPA	111.2	106.05	100.9	90.8	95.4	93.1	0.877888	0.00822264	-0.056561	2.08499	Unchanged
LUZP1	123.7	133.8	113.6	100.5	100.6	100.4	0.812449	0.00821168	-0.0902036	2.08557	Unchanged
COL6A6	83.7	88.9	94.1	68.6	77.6	73.1	0.822272	0.0082037	-0.0849844	2.08599	Unchanged
IST1	103.3	90.3	80.7	122.2	115.1	129.3	1.33649	0.0081846	0.125967	2.087	Unchanged
SMN1	116.6	116.2	116.4	76.3	86.7	100.9	0.755727	0.00814909	-0.121635	2.08889	Unchanged
ATAD1	110.4	104.95	99.5	90.55	87.5	93.6	0.862792	0.00810821	-0.064094	2.09107	Unchanged
SNRPG	109.9	117.2	102.6	91.7	88.7	94.7	0.834395	0.0081045	-0.0786284	2.09127	Unchanged
RPL7A	139.1	131.6	124.1	71.6	106.3	85.2	0.666413	0.00808763	-0.176256	2.09218	Unchanged
LSM14B	92.8	88.5	97.1	78.9	83.8	81.35	0.876616	0.00801639	-0.0571904	2.09602	Unchanged
TIMMDC1	95.2	96.9	98.6	91.1	89.3	92.9	0.940144	0.00769018	-0.0268054	2.11406	Unchanged
ARL2BP	87.7	88.2	87.95	97.7	112.2	104.95	1.19329	0.00768101	0.0767466	2.11458	Unchanged
OSTF1	105.75	108.4	103.1	117.6	113.3	121.9	1.11206	0.00765215	0.0461269	2.11622	Unchanged
PRPS2	106.3	102.9	104.6	100.5	100.9	100.1	0.960803	0.00763495	-0.0173656	2.11719	Unchanged
CDC23	131.9	116.3	124.1	100.45	94.1	106.8	0.809428	0.00759463	-0.0918218	2.11949	Unchanged
PUDP	83.8	85.75	87.7	93.5	103.7	98.6	1.14985	0.00757227	0.0606428	2.12077	Unchanged
WDR3	97	94.4	99.6	89.35	91.3	87.4	0.921134	0.00756794	-0.0356772	2.12102	Unchanged
RBM47	118.2	130.6	99.7	77.5	79.25	81	0.682209	0.00751095	-0.166082	2.1243	Unchanged
TIPRL	78.15	89.1	67.2	104	103.7	104.3	1.33077	0.00750371	0.124104	2.12472	Unchanged
THBS4	57.85	47.9	67.8	82.2	81.5	80.8	1.40882	0.00738575	0.148854	2.13161	Unchanged
ARFGEF2	120.8	118.5	123.1	68.5	83.8	99.3	0.69426	0.00737614	-0.158478	2.13217	Unchanged
CDH13	99.8	106.2	112.6	82.35	90.1	74.6	0.775424	0.00736618	-0.110461	2.13276	Unchanged
SH3PXD2B	122.8	115.9	129.7	101.8	96.3	107.3	0.82899	0.00729349	-0.0814506	2.13706	Unchanged
WDR82	92.95	89.7	96.2	100.7	100.8	100.6	1.08338	0.00725686	0.0347801	2.13925	Unchanged
CARM1	111.6	110.6	109.6	89.7	81	98.4	0.811031	0.00722525	-0.0909627	2.14115	Unchanged
ARFIP2	85	78.05	71.1	94.65	94.8	94.5	1.21268	0.00721154	0.0837477	2.14197	Unchanged
SHTN1	94.3	92.45	90.6	97.3	96.95	96.6	1.04867	0.00719023	0.0206409	2.14326	Unchanged
PACSIN2	91.9	90	88.1	106.7	100	113.4	1.18556	0.00711037	0.0739219	2.14811	Unchanged
KRT8	84.3	84.3	84.3	99.05	92.9	105.2	1.17497	0.00710644	0.0700269	2.14835	Unchanged
MTURN	77.45	71.9	83	89.9	92.2	91.05	1.1756	0.00709541	0.0702585	2.14902	Unchanged
RTKN	124.6	117.8	121.2	101.7	89.5	75.8	0.734323	0.00705333	-0.134113	2.15161	Unchanged
MIER1	70.7	80.4	90.1	102.1	104.4	106.7	1.29851	0.00701634	0.113444	2.15389	Unchanged
TUBB4A	136.3	124.4	112.5	94.1	98	90.8	0.758039	0.00688673	-0.120309	2.16199	Unchanged
TPD52L2	67	75.45	83.9	95.3	101	108.8	1.34791	0.00686222	0.129662	2.16354	Unchanged
NUP88	86.7	80.1	93.3	102.7	102.7	102.7	1.18454	0.00685391	0.0735513	2.16406	Unchanged
DBNL	98.95	94	103.9	118	111.9	124.1	1.19252	0.00684685	0.0764662	2.16451	Unchanged
CMTR1	84.75	89.3	80.2	96	96.9	95.1	1.13274	0.0068416	0.0541315	2.16484	Unchanged
NCF1C	103.5	90.2	96.85	79.8	80.6	81.4	0.832215	0.00683604	-0.0797646	2.1652	Unchanged
ATP2C1	103.1	112.1	106.8	96.35	96.2	96.5	0.897671	0.00683095	-0.0468829	2.16552	Unchanged
ALG1	103.1	111.2	108.1	94.2	96.3	98.4	0.896092	0.00679712	-0.0476475	2.16767	Unchanged
KRT5	66.1	62.15	58.2	70.9	74.4	72.65	1.16895	0.00679553	0.0677945	2.16778	Unchanged
VTI1A	95.3	81.5	69.9	125.4	117	111	1.43251	0.00678773	0.156097	2.16828	Unchanged
ZBTB7A	113.8	110.95	108.1	103.75	104.5	103	0.935106	0.00667628	-0.0291392	2.17547	Unchanged
FNTB	102.1	99.3	94.8	108.2	107	109.4	1.09588	0.00666819	0.0397635	2.17599	Unchanged
RRAS2	108.3	118.2	94.6	72	80.5	76.25	0.712395	0.00665833	-0.147279	2.17663	Unchanged
SCAMP4	76.85	79.9	73.8	95	117.3	103.7	1.37064	0.00665176	0.136922	2.17706	Unchanged
CFI	68.1	57.6	62.85	91.15	101.4	80.9	1.45028	0.00654596	0.161451	2.18403	Unchanged
DENND4C	107	101.7	112.3	90.45	94.6	86.3	0.845327	0.00653496	-0.0729752	2.18476	Unchanged
TATDN3	79.8	86.9	72.7	100.55	105.1	96	1.26003	0.00651681	0.100379	2.18597	Unchanged
TMEM30A	105.7	110.2	115.5	97.3	95.2	99.4	0.880809	0.00645538	-0.0551184	2.19008	Unchanged
NCSTN	89.85	91	88.7	86.9	87	87.1	0.96828	0.00644254	-0.0139988	2.19094	Unchanged
PTPA	95.6	97.7	99.8	113.05	107.2	118.9	1.15711	0.00643646	0.063376	2.19135	Unchanged
METRNL	155.7	140.85	126	105.1	103	104.05	0.738729	0.00641603	-0.131515	2.19273	Unchanged
RIMOC1	130.1	102.3	116.7	80.6	81.85	83.1	0.70338	0.00640932	-0.15281	2.19319	Unchanged
BAZ1B	99.05	107.2	90.9	78.6	78.85	79.1	0.796063	0.00636844	-0.0990528	2.19597	Unchanged
FBXO2	84.1	88.75	93.4	65.8	76.5	71.15	0.80169	0.00631992	-0.0959935	2.19929	Unchanged
IFI16	88.5	79.1	83.8	98.2	94.5	96.35	1.14976	0.00630503	0.0606077	2.20031	Unchanged
LPIN2	102.1	101.1	101.5	103.6	106	104.8	1.03183	0.00630444	0.0136101	2.20035	Unchanged
MANBA	92.2	98.7	105.2	78.5	81.15	83.8	0.822188	0.00617255	-0.0850286	2.20954	Unchanged
PPP1CA	111.3	109.15	107	90.1	82.8	97.4	0.82547	0.00614673	-0.0832989	2.21136	Unchanged
PRPF38A	101.7	95.5	107.9	84.6	87.1	85.85	0.844149	0.00612375	-0.0735807	2.21298	Unchanged
USP39	115	117.5	116.25	77	87.7	99.3	0.756989	0.00603158	-0.12091	2.21957	Unchanged
PCF11	85.25	86.8	83.7	94.4	92.15	89.9	1.08094	0.0059646	0.033801	2.22442	Unchanged
DYNLT1	110.9	118.9	102.9	84.25	77.4	91.1	0.759693	0.00592466	-0.119362	2.22734	Unchanged
FASN	117.7	105.5	93.3	76	74.3	72.6	0.704265	0.00590455	-0.152264	2.22881	Unchanged
UBE2E2	100.1	99.7	100.5	81.5	92	86.75	0.866633	0.00588383	-0.0621646	2.23034	Unchanged
ARHGAP1	84	102.6	92.4	117.45	115	119.9	1.2629	0.00585941	0.10137	2.23215	Unchanged
IL18	103.9	112.85	121.8	82.6	90.4	74.8	0.731945	0.00578539	-0.135522	2.23767	Unchanged
NCBP2AS2	108.7	107.8	109.6	92.2	101.5	95.8	0.887764	0.00573137	-0.0517022	2.24174	Unchanged
MORC2	112.7	110.3	115.1	65.1	80.7	90.9	0.700089	0.00570868	-0.154847	2.24346	Unchanged
SNRPD2	117.7	122	119.85	101.95	95.3	108.6	0.850647	0.005684	-0.0702508	2.24535	Unchanged
ZZEF1	99.3	92.75	86.2	110.9	113.6	108.2	1.19569	0.00567887	0.0776176	2.24574	Unchanged
DNAJB2	103.9	97.5	100.7	93.1	91.1	92.1	0.914598	0.00565387	-0.0387698	2.24765	Unchanged
HNRNPF	83.8	78.3	89.3	98.9	96.9	100.9	1.18019	0.00554174	0.0719523	2.25635	Unchanged
DHRS2	78.4	80.5	79.45	115.4	95.4	105.4	1.32662	0.00553692	0.122747	2.25673	Unchanged
GIMAP7	72.8	79.5	86.2	101.3	110	121.6	1.39581	0.00553405	0.144825	2.25696	Unchanged
PSMA4	90.9	91.55	92.2	111.65	103.9	119.4	1.21955	0.00550998	0.0862004	2.25885	Unchanged
OGT	99.7	101.7	97.7	93.8	94.9	92.7	0.940822	0.00550732	-0.0264923	2.25906	Unchanged
MYL12B	124	127	121	104.15	97.1	111.2	0.839919	0.00546388	-0.0757624	2.2625	Unchanged
TMOD1	100.1	102.3	104.5	107.6	108.3	109	1.05865	0.00540545	0.0247528	2.26717	Unchanged
MRPS15	102.9	102.9	102.9	100.9	98.4	99.65	0.968416	0.00539749	-0.0139381	2.26781	Unchanged
ATP1A1	96.85	97	96.7	73.6	86.5	80.05	0.826536	0.00536934	-0.0827383	2.27008	Unchanged
MCTS2	54.35	49.8	58.9	65.6	68.65	71.7	1.26311	0.00532233	0.101441	2.2739	Unchanged
NEDD4	111.95	113.6	110.3	102.3	99	105.6	0.913801	0.0052878	-0.0391485	2.27673	Unchanged
UBE2O	108.15	108.4	107.9	81.8	96.1	90	0.825705	0.00521977	-0.0831751	2.28235	Unchanged
TUBB6	115.25	123.4	107.1	88.5	95.3	91.9	0.797397	0.0050924	-0.0983254	2.29308	Unchanged
RCN2	95.2	89.75	84.3	107.55	103.6	111.5	1.19833	0.00509002	0.078576	2.29328	Unchanged
SPTBN2	83.7	88.15	92.6	75	77.1	76.05	0.862734	0.00507732	-0.0641231	2.29437	Unchanged
RCOR3	76.25	81.4	71.1	90.65	92.4	88.9	1.18885	0.00507058	0.075128	2.29494	Unchanged
DHODH	106.95	117.1	96.8	79.65	81.1	78.2	0.744741	0.0049711	-0.127995	2.30355	Unchanged
PRPF40A	103	101.55	100.1	95.8	94.2	97.4	0.943378	0.00496916	-0.0253144	2.30372	Unchanged
FRAS1	100.35	94.7	106	70.3	77	83.7	0.767314	0.00496074	-0.115027	2.30445	Unchanged
PPIA	86.4	90.6	82.2	101.95	97.9	106	1.17998	0.00495484	0.0718735	2.30497	Unchanged
RAB14	96.9	96.45	96	104.15	101.3	107	1.07983	0.00493198	0.033357	2.30698	Unchanged
NAA10	108.7	103.2	97.7	88.3	87.4	89.2	0.85562	0.00490105	-0.067719	2.30971	Unchanged
RCOR1	103.15	96.4	109.9	83.85	86.4	81.3	0.812894	0.00489327	-0.0899662	2.3104	Unchanged
APIP	108.1	105.1	102.4	97	95.9	98.1	0.922053	0.00484048	-0.035244	2.31511	Unchanged
OR1M1	94.85	100.3	89.4	133.35	120.1	146.6	1.4059	0.00481486	0.147956	2.31742	Unchanged
SMYD3	68.2	60.4	76	90.65	87.7	93.6	1.32918	0.00478458	0.123583	2.32016	Unchanged
PTX3	69.2	64.3	66.75	60.6	58.8	59.7	0.894382	0.00472952	-0.0484769	2.32518	Unchanged
SAAL1	82.75	79.9	85.6	91.65	93.3	90	1.10755	0.00472045	0.0443645	2.32602	Unchanged
RPP25L	101.9	99.6	104.2	71.4	79.4	87.4	0.779195	0.00471773	-0.108354	2.32627	Unchanged
RNF114	83.1	80	86.2	95.05	98.2	91.9	1.1438	0.00471237	0.0583511	2.32676	Unchanged
CHCHD2	100.1	106.7	103.4	119.95	114.8	125.1	1.16006	0.00470102	0.0644797	2.32781	Unchanged
ZNF638	128.2	112.9	120.55	99.5	98.4	100.6	0.825384	0.00459444	-0.0833441	2.33777	Unchanged
RPS20	115	119.3	110.7	87.45	78.3	96.6	0.760435	0.00458623	-0.118938	2.33854	Unchanged
TRIP6	110.8	109.2	110	81	96.5	88.75	0.806818	0.00457202	-0.0932243	2.33989	Unchanged
NDUFS6	85.7	94	89.85	100.7	101.9	101.3	1.12743	0.00455334	0.0520914	2.34167	Unchanged
PPP1R37	103.7	102	105.4	83.8	89.2	94	0.858245	0.00453952	-0.0663887	2.34299	Unchanged
MTX3	109.2	116	112.6	101.9	103.9	102.9	0.913854	0.00451645	-0.039123	2.3452	Unchanged
L1CAM	81.3	88.5	84.9	75.7	72.4	74.05	0.872203	0.0045003	-0.0593826	2.34676	Unchanged
SLC33A1	134	108.7	123.1	86.1	89.1	83.1	0.706124	0.00445399	-0.151119	2.35125	Unchanged
MXRA5	71.7	72.1	71.9	74.85	73.8	75.9	1.04103	0.00438682	0.0174629	2.35785	Unchanged
PRKD2	96.7	91.5	87.1	108.2	104.7	111.7	1.17908	0.00436292	0.0715423	2.36022	Unchanged
NEGR1	66.6	62.75	58.9	87.3	79.3	95.3	1.39124	0.00435748	0.143401	2.36076	Unchanged
CBX5	79.75	89.8	69.7	108	106.3	109.7	1.35423	0.00432248	0.131693	2.36427	Unchanged
CHKB	116.4	111.35	106.3	95.5	96.85	98.2	0.86978	0.00430989	-0.0605906	2.36553	Unchanged
GTPBP4	106.5	104.3	108.7	84.4	91.4	75.7	0.787167	0.00430204	-0.103933	2.36633	Unchanged
THOC5	101.2	100.3	102.1	90.9	94.5	87.3	0.898221	0.00430008	-0.0466166	2.36652	Unchanged
DNAJC13	118.75	116.9	120.6	73.8	87.1	97	0.72393	0.00427033	-0.140304	2.36954	Unchanged
RAB22A	90.95	90.4	91.5	98.1	95.6	100.6	1.07861	0.00420623	0.0328663	2.37611	Unchanged
GCHFR	72.1	73.8	72.95	115.6	104.4	93.2	1.43112	0.00417057	0.155675	2.3798	Unchanged
ZW10	105.6	110.5	100.8	92.4	91.6	92	0.870937	0.00416299	-0.0600132	2.38059	Unchanged
FMNL2	79.6	86.35	93.1	111.4	107.8	104.2	1.24841	0.00415003	0.0963564	2.38195	Unchanged
USP14	111.5	120	100	75.7	84.1	79.9	0.723077	0.00410667	-0.140815	2.38651	Unchanged
JAM3	82.6	85	87.4	95.7	105.8	100.75	1.18529	0.0040833	0.0738261	2.38899	Unchanged
SELENOM	76.5	84.5	80.5	105	98.6	114.8	1.31843	0.00406296	0.120056	2.39116	Unchanged
SRGAP2	74.45	77.8	71.1	83.9	86.55	89.2	1.16253	0.00400319	0.0654024	2.39759	Unchanged
PHB2	108.3	116.5	100.1	84.75	86.1	83.4	0.782548	0.00399812	-0.106489	2.39814	Unchanged
NCKAP1	96.5	94.65	92.8	89.6	89.1	89.35	0.944004	0.0039721	-0.0250261	2.40098	Unchanged
MDH1	70.9	74.35	77.8	86.6	96.6	91.6	1.23201	0.00396931	0.0906145	2.40128	Unchanged
LRP4	65.4	56.9	73.9	89.3	89.55	89.8	1.36927	0.00396772	0.136488	2.40146	Unchanged
ARFGAP1	99.9	99.15	98.4	95.25	94.1	96.4	0.960666	0.00396455	-0.0174277	2.40181	Unchanged
NDUFS3	105.75	104.4	107.1	97.55	95	100.1	0.922459	0.00395771	-0.0350531	2.40256	Unchanged
ARMC10	101.65	104.8	98.5	75.1	87.8	81.45	0.801279	0.00391988	-0.0962163	2.40673	Unchanged
NXF1	96.75	99	94.5	87.05	84.5	89.6	0.899742	0.00390736	-0.0458822	2.40812	Unchanged
CHL1	76.6	78.55	80.5	109.3	93.7	101.5	1.29217	0.00389706	0.11132	2.40926	Unchanged
CMPK2	75.6	78.15	80.7	68.9	71.3	70.1	0.896993	0.00388778	-0.047211	2.4103	Unchanged
TALDO1	97.6	91.9	83.6	111.3	111.2	111.1	1.22153	0.00385027	0.0869043	2.41451	Unchanged
CNTN1	68.85	67.6	70.1	95.3	81.8	88.55	1.28613	0.00382435	0.109285	2.41744	Unchanged
COL9A2	95.7	92.5	98.9	77.75	83.1	72.4	0.812435	0.00377923	-0.0902115	2.4226	Unchanged
INTS4	111.2	110.9	111.05	102.4	105.4	99.4	0.922107	0.00377758	-0.0352186	2.42279	Unchanged
COMMD8	109.5	111.6	107.4	96.2	92.1	100.3	0.878539	0.0037431	-0.056239	2.42677	Unchanged
ASCC2	125.3	115.1	120.2	97	103.2	90.8	0.806988	0.00373099	-0.0931327	2.42818	Unchanged
XPNPEP3	93.2	89.25	85.3	100.7	100.7	100.7	1.12829	0.00369071	0.0524212	2.43289	Unchanged
SEC22B	94.5	95.55	96.6	108.1	103.9	112.3	1.13134	0.00369006	0.053595	2.43297	Unchanged
SERPINB6	92.2	90.85	89.5	127.8	117.3	109.3	1.30031	0.00364048	0.114048	2.43884	Unchanged
ATOX1	62.6	71.1	79.6	95.9	109.2	102.55	1.44233	0.0036221	0.159066	2.44104	Unchanged
PPIL1	82.5	84.6	80.4	116.9	105.3	128.5	1.41697	0.00360472	0.151361	2.44313	Unchanged
NDUFB5	122.45	124	120.9	70.9	84.8	96.9	0.687628	0.00359933	-0.162647	2.44378	Unchanged
LRRC40	100.05	102.8	97.3	91.9	92.3	91.5	0.918541	0.00354107	-0.0369016	2.45087	Unchanged
PPIF	86.7	86.1	85.5	79.55	81.7	77.4	0.923926	0.00353416	-0.034363	2.45171	Unchanged
NENF	66.7	85	75.85	113.3	104.5	122.1	1.49374	0.00346823	0.174274	2.45989	Unchanged
WDR81	99.95	97.7	102.2	106.5	106.7	106.6	1.06653	0.00345715	0.0279744	2.46128	Unchanged
MTPN	106.05	112.5	99.6	86.8	85.9	87.7	0.818482	0.00344379	-0.0869909	2.46296	Unchanged
RAB3GAP2	110	105.3	107.65	100.6	101	100.2	0.93451	0.00343715	-0.0294161	2.4638	Unchanged
PRKCI	101.6	106	97.2	86.35	83.7	89	0.849902	0.00338982	-0.0706314	2.46982	Unchanged
RPL9	108.25	110.1	106.4	91.15	85.7	96.6	0.842032	0.00338132	-0.0746712	2.47091	Unchanged
EGFL7	36.7	33.2	40.2	59.7	54.75	49.8	1.49183	0.00335603	0.173718	2.47417	Unchanged
SRP14	145.2	119.9	132.55	93.55	96.9	90.2	0.705771	0.00334444	-0.151336	2.47568	Unchanged
TRNT1	101.85	105.3	98.4	91.5	91.4	91.6	0.89838	0.00327158	-0.0465399	2.48524	Unchanged
BPI	90.9	70.9	80.9	110.2	111.8	111	1.37206	0.00326508	0.137374	2.48611	Unchanged
KIN	116.65	114.8	118.5	69.5	93.1	79	0.690384	0.00324625	-0.160909	2.48862	Unchanged
RNPEP	83.95	90.6	77.3	104.3	105.5	103.1	1.24241	0.00322234	0.0942636	2.49183	Unchanged
BCCIP	104	112	96	79.25	81.1	77.4	0.762019	0.00321207	-0.118034	2.49321	Unchanged
TCAF1	91.05	92.9	89.2	102.2	105.4	99	1.12246	0.00320318	0.0501709	2.49442	Unchanged
ABRACL	95.2	93.3	94.25	101.6	105.05	108.5	1.11459	0.00319728	0.0471147	2.49522	Unchanged
IARS1	104.3	109.4	99.2	87	84.4	89.6	0.834132	0.00318223	-0.0787651	2.49727	Unchanged
TATDN1	92.3	91.05	89.8	73.8	82.1	77.95	0.856123	0.00318071	-0.0674638	2.49748	Unchanged
GATAD1	107.5	117.9	97.1	72.2	77.6	74.9	0.696744	0.00313768	-0.156927	2.50339	Unchanged
AOX1	82.2	70.1	76.4	103.2	94.5	98.85	1.29668	0.00313556	0.112832	2.50369	Unchanged
RPRD1B	105.2	101.2	103.2	96.9	97.3	97.1	0.940891	0.00313462	-0.0264605	2.50381	Unchanged
CYBA	148.75	135.9	161.6	102.25	110.5	94	0.687395	0.00309706	-0.162794	2.50905	Unchanged
BUB3	104.9	106.3	103.5	95.9	93.3	98.5	0.914204	0.00308734	-0.0389569	2.51042	Unchanged
DIP2B	110.8	100.7	105.75	89.6	88	91.2	0.847281	0.00308415	-0.0719724	2.51086	Unchanged
NMD3	102.5	99.25	96	84.1	89.2	86.65	0.873048	0.00307887	-0.0589619	2.51161	Unchanged
PSMA3	99.6	99.15	98.7	107.65	104.9	110.4	1.08573	0.00307809	0.0357213	2.51172	Unchanged
DCAF7	103.5	108.7	98.3	87.55	87.3	87.8	0.845894	0.00303004	-0.0726842	2.51855	Unchanged
STXBP3	89.3	90.25	91.2	103.1	97	100.05	1.10859	0.00301598	0.0447699	2.52057	Unchanged
ATAD3A	110.3	113.25	116.2	68.8	78.4	90.2	0.698749	0.00301237	-0.155679	2.52109	Unchanged
CNBP	91	96.25	101.5	73.1	80.3	76.7	0.796883	0.00300408	-0.0986054	2.52229	Unchanged
STX8	111	111.65	112.3	104.15	101.8	106.5	0.932826	0.0029871	-0.0301995	2.52475	Unchanged
TRPC1	96.7	95.8	94.9	87.75	85.3	90.2	0.915971	0.00295868	-0.0381184	2.5289	Unchanged
NHERF1	86.7	96.75	106.8	62.2	67.3	64.75	0.669251	0.00295153	-0.174411	2.52995	Unchanged
[truncated: 508 more rows]
