# Supplementary material for: Restriction of YWHAB-mediated YAP cytoplasmic retention is a novel mechanism underlying stemness maintenance and chemoresistance in ovarian cancer peritoneal metastasis
Source: Genes Dis. 2025 Jan 8;12(5):101519. doi: 10.1016/j.gendis.2025.101519 (PMC12221726; doi:10.1016/j.gendis.2025.101519)
Supplement: Multimedia component 3 [file mmc3.xls]

## Sheet: Pathways
Table S5.1 Signaling pathways impacted by differentially expressed proteins in post-NACT OCPM identified by TMT-based proteomics study
Pathway identifier	Pathway name	Entities ratio	Submitted entities found
R-HSA-9006934	Signaling by Receptor Tyrosine Kinases	0.040563	PDGFRA;LAMA5;MAP2K1;LAMB2;ITGB3;LAMC1;COL1A1;NCOR1;COL2A1;SPINT1;MDK;ESRP1;COL5A2
R-HSA-9006936	Signaling by TGFB family members	0.0113884	NCOR1;ITGB3;LTBP4;LTBP2;LTBP3;F11R;FBN1
R-HSA-372790	Signaling by GPCR	0.0560461	GNG2;WNT11;PDE3A;ARHGEF6;PF4
R-HSA-157118	Signaling by NOTCH	0.0165067	NOTCH2;NCOR1;H3C13;MDK;H2BC1;H3-3A
R-HSA-195721	Signaling by WNT	0.0211772	GNG2;WNT11;H3C13;H2BC1;PRKG1;H3-3A
R-HSA-5358351	Signaling by Hedgehog	0.0107486	TUBB3
R-HSA-354192	Integrin signaling	0.0024952	APBB1IP;ITGB3;ITGA2B
R-HSA-9006931	Signaling by Nuclear Receptors	0.0248241	PDHX;KDM3A;GNG2;NCOR1;H3C13;CAV2;APOC1;H2BC1;H3-3A
R-HSA-5683057	MAPK family signaling cascades	0.0243122	SPTA1;APBB1IP;PDGFRA;MAP2K1;PTPRA;ITGB3;ITGA2B;CDK1;SPTB
R-HSA-9006925	Intracellular signaling by second messengers	0.0238004	PDGFRA;PIP4K2C;PML
R-HSA-9716542	Signaling by Rho GTPases, Miro GTPases and RHOBTB3	0.0463212	ZNF512B;H2BC1;IQGAP2;MYLK;AKAP12;H3C13;TUBB3;NOX3;FLNA;PKN2;MYH11;RHPN2;FERMT2;H3-3A;CAP2;ARHGEF6
R-HSA-9006927	Signaling by Non-Receptor Tyrosine Kinases	0.00454255	CDK4
R-HSA-73887	Death Receptor Signaling	0.0110045	SQSTM1;ARHGEF6

## Sheet: Functions
Table S5.2 Cellular functions impacted by differentially expressed proteins in post-NACT OCPM identified by TMT-based proteomics study
Pathway identifier	Pathway name	Entities ratio	Submitted entities found
R-HSA-9612973	Autophagy	0.0110685	TOMM40;TUBB3;VDAC2;SQSTM1
R-HSA-1640170	Cell Cycle	0.047025	TOP2A;CDKN2C;H3C13;TUBB3;CDK4;UBE2V2;H2BC1;CDK1;H3-3A
R-HSA-1500931	Cell-Cell communication	0.0105566	FLNA;PARVA;RSU1;CD47;F11R;NECTIN2;FERMT2;LIMS1;ARHGEF6
R-HSA-8953897	Cellular responses to stimuli	0.0673065	RPL4;RPL3;RPL8;RPL7;H3C13;BAG2;RPS18;TUBB3;ME1;HMOX1;RPL35;RPL13;H3-3A;CAP2;CDKN2C;RPS7;GPX3;H2BC1;H1-0;SOD1;H1-5;RPS25;NCOR1;CDK4;CAT;FAU;SQSTM1;CES1
R-HSA-4839726	Chromatin organization	0.0162508	KDM3A;NCOR1;KMT2A;H3C13;CDK4;RBP1;H2AC21;H2BC1
R-HSA-73894	DNA Repair	0.0243122	SMUG1;TDP2;UBE2V2;H2BC1;ASCC3
R-HSA-69306	DNA Replication	0.0107486	H3C13;H2BC1;H3-3A
R-HSA-1474244	Extracellular matrix organization	0.0209853	FBN2;LAMA5;COL16A1;COL14A1;ITGB3;ITGA2B;COL12A1;LTBP4;HTRA1;LTBP2;LTBP3;LAMC1;F11R;NID1;EMILIN2;COL10A1;EMILIN1;COLGALT1;JAM2;COL26A1;LAMB2;LUM;ITGA1;DCN;COL1A1;COL2A1;P4HA1;COL5A2;PXDN;MFAP2;COL8A1;CD47;FMOD;FBN1
R-HSA-74160	Gene expression (Transcription)	0.124184	NOTCH2;KMT2A;UHRF1;ITGA2B;SSU72;H2BC1;TRIAP1;RETN;PML;DCN;TSKU;COL1A1;IPO8;NCOR1;H3C13;SCO2;CDK4;RBP1;CAT;CDK1;PIP4K2C;SRSF7;H3-3A;PF4
R-HSA-109582	Hemostasis	0.0514395	ITGB3;ITGA2B;OLA1;HBD;F11R;TSKU;GNG2;H3C13;EPCAM;TUBB3;TMSB4X;KIF13B;FLNA;JAM2;PRKG1;H3-3A;CAP2;ITGA1;ANXA5;ATP1B3;RBSN;DCN;SOD1;APBB1IP;COL1A1;EHD2;TAGLN2;CD47;PF4
R-HSA-109582	Hemostasis	0.0514395	ITGB3;ITGA2B;OLA1;HBD;F11R;TSKU;GNG2;H3C13;EPCAM;TUBB3;TMSB4X;KIF13B;FLNA;JAM2;PRKG1;H3-3A;CAP2;ITGA1;ANXA5;ATP1B3;RBSN;DCN;SOD1;APBB1IP;COL1A1;EHD2;TAGLN2;CD47;PF4
R-HSA-1852241	Organelle biogenesis and maintenance	0.021753	UNC119B;NCOR1;TUBB3;CDK1
R-HSA-1852241	Organelle biogenesis and maintenance	0.021753	UNC119B;NCOR1;TUBB3;CDK1
R-HSA-9645723	Diseases of programmed cell death	0.00620601	H3C13;H2BC1;H3-3A
R-HSA-9609507	Protein localization	0.0109405	TOMM40;CMC4;CAT;HMOX1;SLC25A5
R-HSA-382551	Transport of small molecules	0.0650032	GNG2;DMTN;CA2;APOC1;HMOX1;CYBRD1;VDAC2;APOA4;ATP1B3;SLC25A5
R-HSA-5653656	Vesicle-mediated transport	0.053039	COLEC12;COLEC11;COG3;SSC5D;ANK1;SPTB;SPTA1;COL1A1;HPX;TBC1D4;TUBB3;MAN2A1;KIF13B;CTSC;CAP2

## Sheet: Metabolisms
Table S5.3 Metabolisms impacted by differentially expressed proteins in post-NACT OCPM identified by TMT-based proteomics study
Pathway identifier	Pathway name	Entities ratio	Submitted entities found
R-HSA-71387	Metabolism of carbohydrates	0.0289827	CSGALNACT1;LUM;PGAM2;AKR1B1;PRELP;PGM2L1;DCN;GNPDA1;PGP;FMOD;GAPDH;GPC6;PFKP
R-HSA-1483249	Inositol phosphate metabolism	0.00575816	ITPKC;NUDT4
R-HSA-556833	Metabolism of lipids	0.0961612	GGT5;CBR1;MMAA;AKR1C1;FHL2;AKR1B1;CYP27A1;FABP3;NCOR1;RBP1;ME1;FDX2;PLBD1;PIP4K2C;ENPP6;PLPP3
R-HSA-163685	Integration of energy metabolism	0.00978887	MARCKS;GNG2
R-HSA-1428517	Aerobic respiration and respiratory electron transport	0.0230326	PDHX;ISCA1;SCO2;COX15;GID8;ME1;UQCRFS1;ME2
R-HSA-15869	Metabolism of nucleotides	0.0163788	AK4;PAICS
R-HSA-196854	Metabolism of vitamins and cofactors	0.0253359	MMAA;AKR1C1;RBP1;APOA4;GPC6
R-HSA-71291	Metabolism of amino acids and derivatives	0.0419706	RPL4;RPL3;RPS7;MARS1;RPL8;HNMT;RPL7;CKMT2;RPS25;RPS18;ADI1;RPL35;RPL13;FAU;ALDH18A1;CDO1
R-HSA-189445	Metabolism of porphyrins	0.00505438	COX15;HMOX1
R-HSA-211859	Biological oxidations	0.0349968	AOC3;GGT5;CYP27A1;GSTM3;GSTM2;MTARC2;MAOB;CAT;FDX2;CES1
R-HSA-1362409	Mitochondrial iron-sulfur cluster biogenesis	0.00159949	ISCA1;FDX2
R-HSA-1475029	Reversible hydration of carbon dioxide	0.00108765	CA2
R-HSA-2564830	Cytosolic iron-sulfur cluster assembly	0.00147153	MMS19;NUBP1
